# Supplementary material for: A New Species of the Bay Goby Genus Eucyclogobius, Endemic to Southern California: Evolution, Conservation, and Decline
Source: PLoS One. 2016 Jul 27;11(7):e0158543. doi: 10.1371/journal.pone.0158543 (PMC4963035; doi:10.1371/journal.pone.0158543)
Supplement: S1 Table — (XLSX) [file pone.0158543.s004.xlsx]

## Sheet: swiftfishdata
Types	GeoLocation	Museum	Catalog #	SEX	STANL	SNOCC	OCCSP	SPNDB	SFTDB	SFTDUCB	SNOPELO	PELOANO	ANALBL	ANFILCO	OCCMAX	SFTOANO	SFTDIANI	DEPCAO	OCCPELO	POMXSPDO	SPDOPEO	SPDOANO	PELOSFDO	SPDIANO	SFTOANI	SFTDIVC	ANIDC	SNOLPECO	SNORB	ORBDIA	POSTORB	POSTOPER	SPDSPI	SFTDRA	PELVLE	ANALLE	CAUDLE	PELOSPDI	BETDFINS	PECTLE	MAXPECOL	SNMAXL	SNMAXR	MOUWIDE	LMAXRPE	RMAXLPE	BETPECO	LPECLCAU	INTORBW
Paratype	San Onofre Cr.	LACM	42692-2	2	37.5	5.6	9.7	6	9.7	4.8	10.8	13.6	6.6	5.2	5.5	7.2	4.1	3.9	7.6	13.5	9.6	11.4	14.3	7.6	11	6.4	6.8	10.6	3.2	1.9	2.9	6.4	3.4	5.3	7.3	4	7.7	12.2	1	7.5	6.1	4.6	4.8	5.2	8.2	7.6	5.3	26.3	1.7
Paratype	San Onofre Cr.	LACM	42692-2	2	36	5.8	8.7	6	7.3	5.7	10.1	12.2	5.7	6.3	4.5	7	3.7	3.6	7.5	13.1	8.5	10.9	13.6	7.3	8.7	7.3	6.3	10.4	3	2	2.8	6.2	3.3	3.8	6.9	4.5	8.1	12.4	1.3	6.7	6.2	4.5	4.8	4.6	7.5	8.3	4.4	24.5	1.4
Paratype	San Onofre Cr.	LACM	42692-2	2	32.7	6	7.7	5.4	6.4	6.3	9.5	11.4	5.1	5.5	5.1	6	3.1	2.8	6.2	11.7	12.1	10.1	12.4	6.4	8.3	6.9	6.7	9.5	2.3	1.9	2.6	5.3	3.5	4.8	6.5	3.8	6.7	11.2	0.7	5.7	5.6	4.1	4.2	4.4	7	7.3	4.1	22.6	1.5
Paratype	San Onofre Cr.	LACM	42692-2	1	33.5	5.9	7.7	4.9	7.5	6	10.7	10.6	6.7	4.6	5.8	5.8	3.6	3.1	6.5	11.4	8	8.9	12	5.9	8.9	6.7	6.5	10.5	2.6	2.1	3.4	6.3	3.7	5.4	5.6	2.9	6.6	11	0.8	6.6	6.6	5.3	5.2	5.3	7.6	7.5	4.3	23.7	1.3
Paratype	San Onofre Cr.	LACM	42692-2	1	31.8	5	8.1	5.3	6.3	6	10.4	10.5	5.6	5	5.4	6.1	3.6	3.4	7.1	11.3	8	9.2	11.5	6.3	8.3	6.5	6.5	9.5	2.2	2	3.5	6.3	2.7	3.9	5.7	3.6	7.6	10.8	0.3	4.7	5.7	5	5.1	6.1	7.5	8.3	3.9	22.1	1.3
Paratype	San Onofre Cr.	LACM	42692-2	2	32.9	5.7	8.3	5.8	7	6.3	9.4	10.2	5.5	5.7	5	6.3	3.6	2.8	7	11.8	7.3	10	11.5	6.5	8.2	7.5	7	9.6	2.1	1.8	3.1	5.5	3.4	3.3	4.4	2.7	7.9	10.1	1.1	6.7	6.1	4.2	4.4	3.5	6.5	6.5	3.5	21.5	1.4
Paratype	San Onofre Cr.	LACM	42692-2	1	28.2	5.5	5.9	5.1	5.9	4.3	8	8.7	4.9	4.2	4.5	5	2.9	2.8	6	10	6.3	8	10	4.8	7.3	5.3	5.3	8.2	2.1	1.4	2.3	5	2.8	3.5	5.1	2.2	7	9.1	0.1	4.8	5	3.4	3.5	3.6	5.8	6.1	3.4	18.3	1.3
	Winchester Cyn	LACM	42339-1	2	35.4	5.4	8.6	5.9	7.9	5.6	11	11.3	6.4	5	4.8	6.5	3.9	3.6	7.5	11.5	7.6	9.9	12.2	6.7	9.7	7.2	6.5	10.7	2.8	2	3	6.1	3.8	4.5	6.8	3.4	8.9	11.6	0.8	7.3	6.3	4.5	4.6	4.7	7.8	7.6	3.8	24.1	1.7
	Winchester Cyn	LACM	42339-1	1	35.1	5.9	9.3	5.9	7.3	5.2	11.8	10.3	6.6	5.2	5.7	6.3	4	3.6	7.5	12	7.8	9.4	11.7	8.2	9.2	6.1	6.5	11.9	2.8	2	3.7	6.8	3.4	3.9	6.7	3	9.1	11.9	0.6	7.2	6	5.6	5.6	4.8	7.3	7.5	3.9	22.9	1.6
	Winchester Cyn	LACM	42339-1	2	32.1	5.2	8.4	4.7	6.7	6	9.6	10	5.5	5	5	5.7	3.6	3.3	6.1	10.8	6.7	8.1	11.2	5.5	8.2	6	6.2	10.8	2.6	1.8	3.6	6.4	3.4	3.8	6.8	2.6	8.5	9.9	0.8	6.3	6.8	5	4.9	4.1	6.5	7	3.4	20.7	1.5
	Winchester Cyn	LACM	42339-1	1	33.6	5.8	8.2	4.9	6	6.4	11	10.3	5.9	5	5.3	5.8	4	3.5	7.1	11.3	7.5	9.9	11.4	5.9	8.9	7.1	6.4	11.1	2.6	1.8	3.3	6.3	3.4	4.1	6.1	3	9.7	11.8	0.7	6.5	6.7	5.3	5.7	4.9	7.3	7.4	4.3	22.1	1.8
	Winchester Cyn	LACM	42339-1	2	33.7	5.5	9.2	5.4	7.2	4.8	10.4	10.1	6	5.6	5	5.4	3.7	3.6	7.5	11.5	7.4	8.5	10.5	5.6	8.3	6.3	6.7	10.6	2.5	1.8	3.4	6.4	3.8	4.1	6.5	2.9	9.3	10.7	0.3	7.3	6.1	5	5	4.3	7	6.9	3.5	22	1.8
	Winchester Cyn	LACM	42339-1	2	31.8	4.9	8.1	4.5	7.2	5.1	10.1	9.3	5.9	4.9	4.6	5.6	3.5	3.5	6.7	10.9	6.7	8.2	10.2	5.3	8.3	6.2	6.2	10.2	2.4	1.8	3.8	6	2.4	3	5.7	3.1	7.8	0	0.09	6.3	5.2	4.6	4.8	4.2	6.7	6.5	3.8	20.8	1.7
	Winchester Cyn	LACM	42339-1	2	35.6	5.5	9.2	5.9	8.3	5.3	11	11.2	6.4	5.6	5.3	6.9	3.8	3.8	7.1	12.5	8.4	10.2	10.3	6.8	9.6	6.5	6.3	10.9	2.7	1.8	3	6.1	4	4.6	7.7	2.9	9	11.7	0.5	7.5	6.4	4.6	4.7	4.5	7.6	7.7	4.7	24.1	2.1
	Winchester Cyn	LACM	42339-1	2	36.5	5.6	9.6	5.8	8.2	5.5	11.1	11.4	6.8	5.3	5	6.4	3.9	4	7.9	12.5	10.4	10.5	12.2	6.8	9.2	6.7	6.5	11.1	2.6	1.9	3.2	6.4	4	4.2	8	2.8	9.4	12.3	0.6	7.6	6.7	4.5	4.2	4.2	7.9	7.7	4	23.9	2
	Winchester Cyn	LACM	42339-1	2	34	5	9	5.9	7.5	5.7	10.5	11.6	5.9	5.8	4.5	6	3.6	3.6	7.1	11.3	7	10.3	12.1	0	8.9	6.6	7.5	10.6	2.5	1.9	3.1	6.1	3.3	4.5	7.2	3	9	0	0.09	5.7	6.3	4.5	4.6	4.1	7.4	7.3	3.6	23.1	1.9
	Winchester Cyn	LACM	42339-1	2	38.9	7	9.7	6.6	8.6	5.5	11.7	12.6	7.1	5.1	6.2	7.7	4.2	4.2	7.4	13.8	9.7	10.7	14	0	10.9	7.5	6.7	11.4	3.1	2	3.5	6.8	3.2	3.5	8	2.8	9	0	0.09	8	6.3	5.6	5.1	5.2	7.8	8.1	4.8	25.9	2.1
	Agua Caliente	LACM	42340-1	1	30.1	5.4	6.4	4.2	6.8	4.7	9.6	8.5	5.8	4.4	4.2	5	2.9	2.9	5.4	9.5	6.9	8.1	9.8	4.9	8.2	5.9	5.7	9.9	2.4	1.6	2.9	5.7	3.5	5	6.4	2.7	7.8	8.7	0.6	6.9	5.5	4.1	4.2	3.3	6.4	6.2	3.2	19.6	1.2
	Agua Caliente	LACM	42340-1	2	38.2	6.5	8.7	6.4	8.2	6.1	11.2	12.4	6.5	5.9	5.6	7.5	3.9	3.9	7.6	12.7	8.8	10.6	14.1	7.5	10.3	7.5	7.2	11.5	2.8	2.2	3.2	6.6	4.5	4.1	8.3	3.1	8.7	12.7	0.8	7.6	6.7	5	5	4.5	8	8.3	4.8	25.4	2.1
	Agua Caliente	LACM	42340-1	1	32.8	5.3	7.8	5.4	7.2	5.2	9.3	10	6.5	4.9	4.8	5.5	3.3	3.2	6.1	10.6	6.6	8.8	10.8	5.3	8.7	6.4	6.1	9.9	2.3	1.7	2.8	5.5	3.9	3.6	6.9	2.7	8.5	10.1	0.2	7.2	5.9	4.3	4.3	3.6	6.5	6.6	3.3	21.5	1.4
	Agua Caliente	LACM	42340-1	2	32	5.7	6.6	5.2	6.5	5.5	9	9.5	5.6	5.5	4.7	5.4	3.3	3.2	6	10.7	6.4	8.5	10.8	5.5	7.9	6.7	7	9.8	2.4	1.7	2.5	5.3	3	3.9	6.9	3.2	8	10	1.1	6.6	5.8	3.6	3.7	3.6	6.7	6.8	3.7	21.4	1.7
	Agua Caliente	LACM	42340-1	2	37.9	6.5	8.5	6.3	8.8	6.3	11	11.9	6.5	5.7	5.4	7	4.1	3.8	7	12	6.8	10.7	12.2	0	10.4	7.5	7	11.3	2.7	2.1	2.9	6.2	3.9	5.1	8.5	3.3	9.3	0	0.09	8	6.6	4.7	4.6	4.4	8	8	4.4	25	1.8
	Agua Caliente	LACM	42340-1	1	32.3	5.9	7.1	6.1	7.5	5.4	10	10.3	6.1	4.6	4.8	5.7	3.5	3.4	6.3	10.4	6.7	9.1	11.1	0	9	6	6	10.4	2.5	2.1	2.7	5.9	3.7	3.9	7.3	2.6	8.4	0	0.09	7.3	5.7	4.3	4.3	4.2	6.8	6.8	3.6	20.4	1.8
	Agua Caliente	LACM	42340-1	2	29.7	5.1	6.4	4.3	7	4.4	8.8	9.2	5.7	4.1	4.7	5	2.6	2.9	5.6	10.1	5.6	7.7	9.8	5	7.9	5.8	5	9.1	2.2	1.7	2.3	4.9	3.5	3.7	6.7	2.8	7.3	8.7	0.7	6.2	5.5	3.6	3.6	3.2	6.3	6.2	3.3	18.8	1.2
	Agua Caliente	LACM	42340-1	1	32.6	5.8	7.4	5.7	6.9	5.5	9.4	9.6	6.1	5.1	4.6	5.1	3.3	3.2	4.8	10.3	6.2	8.3	11.7	4.6	8.3	6.3	6.2	10	2.4	1.8	2.9	5.7	3.4	4	6.8	2.3	7.7	10.9	0.6	5.9	5.6	4.2	4.2	3.9	6.7	6.7	3.7	21.5	1.4
	Agua Caliente	LACM	42340-1	2	33.5	6.2	7.4	5.4	7.3	5.4	9.7	10.4	6.2	4.9	4.9	5.8	3.4	3.2	6.3	11.5	6.7	8.7	11.2	5.7	8.6	6.7	5.7	10.1	2.5	2.1	2.6	5.5	3.6	3.8	7.8	3	8.5	11.5	0.8	6.9	5.9	4	4	3.8	6.8	6.9	3.8	22.8	1.4
	Agua Caliente	LACM	42340-1	1	32	6.1	7	5	6.9	5.2	9.5	9.8	6.1	5.1	4.8	5.3	3.1	3.2	6.1	10.7	6.4	8.4	10.2	5.3	8	6.3	5.8	10	2.2	1.8	2.8	5.7	3.5	3.6	6.7	2.7	8.2	10	0.4	6.8	5.6	4.2	4.2	3.7	6.6	6.8	3.5	21.4	1.3
	Jalama Cr.	LACM	31425-2	1	32	6.1	7.5	4.5	7	5	9.9	10	6.1	3.7	4.9	5.7	3.9	3.4	7	9.8	7.5	8.8	9.6	0	8.9	6	6.3	10.6	2.1	1.8	3.1	3	3.6	3.8	0	2.6	8.8	0	0.09	6.7	5	5.3	5.2	4.9	6.2	6.7	3.5	20.8	1
	Jalama Cr.	LACM	31425-2	1	32.2	6.1	7.2	5.2	8	4.3	10.4	10.2	6.6	3.7	5.1	6.4	3.7	3.7	6.7	10.7	7.8	9.5	11.6	0	9.3	5.9	5.3	10.8	2.4	1.9	2.9	5.9	3.3	2.9	0	2.8	8.2	0	0.09	6.5	5.2	5.7	5.6	4.5	6.4	6.3	3.3	21	1.2
	Jalama Cr.	LACM	31425-2	2	37.2	6.3	7.9	6.3	7.7	5.8	10	14.2	7.9	4.5	5.5	7.3	4.2	3.7	7.6	11.9	8.7	11.2	12.5	0	10.2	6.9	6.3	10.6	2.3	2	2.8	6.1	3.6	3.9	0	3.4	9	12.4	0.2	7.9	6	4.7	4.6	3.7	7.2	7.3	4.1	26.5	1.5
	Jalama Cr.	LACM	31425-2	2	31	5.8	6.6	5.1	6.9	5.1	8.9	10.8	5.7	4.7	4.6	5.9	3	3	6.5	10.2	7.4	9.1	10.5	5.9	8.3	5.6	5.8	9.3	2.2	1.8	2.6	5	3.4	3.4	0	2.7	8.5	10.4	0.5	6.4	5.1	3.8	3.7	2.8	5.8	5.9	3.1	21.7	1.2
	Jalama Cr.	LACM	31425-2	1	31.8	6	7.3	4.8	7.3	5.2	10.6	9.5	7.2	4	5.5	5.9	4.2	3.7	7.2	10.4	9	10.1	9.6	0	9.4	5.9	5.5	10.5	2.1	1.8	2.9	6.3	3.8	4.3	0	3.6	8.5	0	0.09	6.1	5.6	5.2	5.1	4.6	6.7	6.8	3.5	20.8	1.3
	Jalama Cr.	LACM	31425-2	1	33.9	5.8	8.1	5.5	7.4	5.3	10.6	11.3	6.6	4.7	5.3	6.7	4	3.6	7.7	11.1	8.1	9.8	11	0	9.8	6.3	6	11.1	2.2	1.9	3.4	6.3	3.8	4.4	0	2.7	8.5	0	0.09	7	5.5	5.6	5.7	4.3	6.6	6.5	4.3	22.3	1.4
	Jalama Cr.	LACM	31425-2	1	30	6.7	6.3	5.1	6.9	4.7	9.2	10.7	6.5	4.3	4.7	5.4	3.3	3.1	6	10	6.1	8	9.5	5.2	8.8	6.1	5.2	10.3	2.1	1.7	3	5.9	3.7	3.7	0	3	8.6	10.3	0.6	6.8	4.7	4.9	5	3.3	5.8	5.8	2.8	21.3	1.5
	Jalama Cr.	LACM	31425-2	2	35.9	6.4	7.9	5.2	8.2	5.3	10.6	13.3	6.9	5.7	5	6.8	3.7	3.4	7.1	11.8	8	11	11.9	7.2	10.1	6.7	6.1	10.3	2.4	1.9	2.5	5.7	4.2	3.8	0	2.7	8.8	10.4	1.1	6.4	5.9	4.3	4.4	3.3	6.5	7	4.4	25.7	1.2
	Jalama Cr.	LACM	31425-2	2	34.9	6.1	7.6	5.3	7.8	5.7	9.6	12.7	7.4	5.7	4.8	6.6	3.7	3.5	7	11.6	9.3	10.2	12.6	7	9.8	7	6.4	9.9	2.4	1.8	2.4	5.8	3.7	3.4	0	3	9.3	11	1.2	7.5	5.4	4.2	4.3	3.5	6.4	6.6	3.9	25.4	1.6
	Jalama Cr.	LACM	31425-2	2	36	6.4	7.5	5.5	6.7	5.6	10.3	11.8	6.8	5.4	4.9	7	3.8	3.5	7.4	11.2	8	11	13.3	7	10	7.4	6.5	10.7	2.2	1.8	2.6	5.5	3.8	3.5	0	2.7	8.3	11.7	0.7	0	5.6	4.5	4.6	3.2	6.4	6.5	3.3	24.5	1.3
	Santa Ynez River	LACM	42343-1	2	36.8	5.9	8.5	6.4	8.1	6.5	10	11.9	7.2	5.6	5	7.3	3.7	3.7	7.1	12.4	8.3	11.9	13.4	7.5	10.4	8	6.5	10.4	2.6	2.2	3.1	6	4	4	8.1	2.8	9.6	12.5	0.9	7.9	6	4.7	4.6	3.6	7.6	7.3	3.4	25	1.7
	Santa Ynez River	LACM	42343-1	1	33.4	6.2	7	4.9	8	5.1	9.9	10.5	6.3	4.6	5.2	6.2	4	3.7	6.6	11.3	7.6	8.8	11.6	6.5	9	6.2	5.5	10	2.7	1.8	3.1	5.9	4	3.3	6.9	2.7	7.9	11.2	0.6	7.1	5.4	4.7	4.8	4.6	6.6	6.7	3.3	22.4	2.1
	Santa Ynez River	LACM	42343-1	1	33.9	5.9	7.6	5.1	7.4	5.2	10.7	11.7	6.4	4.3	5.4	6.5	4	3.4	6.8	10.8	7.4	9.2	11.8	6.5	8.8	6.3	5.9	11.3	2.6	2	3.2	6.2	3.9	3.9	7.2	3.1	9.2	11.6	0.3	7.2	6.4	5.2	4.9	5.1	7.2	7.7	2.9	22.3	1.6
	Santa Ynez River	LACM	42343-1	1	36.4	5.8	8.4	5.5	7.2	5.8	11.3	10.8	7.3	5.5	6.3	6.2	4	3.6	7.7	11.2	7.9	9.3	12.2	6.4	9.6	7	7.2	11.6	2.8	2	3.6	6.9	4.1	3.4	7.8	3.1	9.3	11.6	0.7	8.1	5.8	5.6	5.6	4	7	6.8	2.8	24	1.7
	Santa Ynez River	LACM	42343-1	2	42.3	7.5	8.4	6.5	8.6	7.5	12.3	13.8	7.5	6.5	6.5	8.4	4.7	4.3	8.5	13.9	9.5	12.8	14.9	8.5	11.3	8.3	8.3	12.4	3.3	2.4	3.5	6.9	4.2	4.4	9	3.6	10	14.6	0.5	8.6	7.4	5.5	5.5	5.7	8.6	9.3	3.3	28.2	2
	Santa Ynez River	LACM	42343-1	2	36.8	6.5	8.5	6.6	7.9	6	10.4	12.3	6.7	5.9	5.1	7.3	4.2	3.8	7.1	12	8.5	10.9	12.6	7.5	10.1	6.8	7.3	11	2.6	2	3	6.1	3.8	3.8	8.2	3	8.6	12.7	0.3	6.4	6.1	4.5	4.6	3.7	7	7.4	3.7	25.2	2
	Santa Ynez River	LACM	42343-1	2	35.5	5.9	7.5	5.5	7.8	6	9.8	11.9	6.6	5.7	5	6.9	3.9	3.8	6.7	11.9	8.3	10.4	12.3	6.7	9.8	7.5	7.2	9.9	2.4	2	3.1	5.8	3.8	3.7	7.9	2.5	8.5	12	1.3	7.3	6	4.2	4.3	3.6	7	6.8	3.3	23.9	1.5
	Santa Ynez River	LACM	42343-1	1	35.3	6.1	8.6	5.3	7.9	5.7	10.4	10	6.7	5	4.6	6.3	3.8	3.4	7.3	11.5	7.9	9.2	11.8	6.1	9.6	6.8	6.6	10.9	2.7	1.9	3.3	6.1	4	4.1	7.5	2.7	8.4	10.7	0.9	7.9	6	5	4.9	3.9	6.9	6.9	3.6	23	1.8
	Santa Ynez River	LACM	42343-1	2	37.6	6.4	8.4	5.9	8	6.2	10.6	12.1	7.3	5.9	5.3	6.6	4.1	3.8	7.1	12	8.1	9.5	13.2	6.8	10.1	7.8	7.5	10.8	2.6	2.1	2.9	6.2	4.1	4.7	8.1	3.8	9	13	1	8.8	6.4	4.5	4.4	3.7	7.3	7.4	3.5	25.2	1.5
	Santa Ynez River	LACM	42343-1	1	36.1	6.5	8.8	6	9.1	4.9	10.1	11.4	7.3	4.6	5.2	6.6	4	3.6	6.8	11.5	7.8	9.5	12.1	6.9	10	6.3	6.2	11.3	2.8	1.9	3.4	6.4	4	4.2	7.5	2.9	8.8	11.8	0.2	7.7	6	5.2	5.3	4.9	7.2	7.1	3.6	23.4	1.9
	Morro Bay	LACM	42343-1	1	34.3	6.4	7.7	5.1	7.7	4.7	11.3	10.1	6.3	4.8	5.4	5.8	3.7	3.3	6.5	10.9	7.1	9.1	10.4	6	9	6.2	6	11	2.7	1.8	3.5	6.5	3.6	3	6.7	2.3	7.8	9.7	0.2	6.6	6.3	5.5	5.4	5.1	7.5	7.9	4.2	21.2	1.3
	Morro Bay	LACM	42348-2	1	36.4	6.4	8.4	5.3	8	5.1	11.5	11.8	7.2	4.8	6.2	6.7	3.8	3.6	7.2	12.1	7.9	9.8	11.6	6.9	10	6	6.4	11.6	3.1	2	3.4	6.7	3.2	3.2	6.9	2.4	8.2	11.2	1	6.7	6.5	5.6	5.8	6	7.9	8.1	4.3	23.7	1.6
	Morro Bay	LACM	42348-2	2	29.4	5.5	6.6	3.8	6.1	4.9	8.4	9.1	5.7	4.3	4.4	4.8	2.9	2.9	5.5	9.8	5.5	7.4	9.3	4.8	7.7	6	5.2	8.6	2.2	1.6	2.2	4.8	2.7	2.9	6.4	1.9	7	8.3	1	6	5.3	3.5	3.6	3	5.9	6.3	3.5	19.5	1.1
	Morro Bay	LACM	42348-2	2	29.4	5.4	6.5	4.3	6.4	4.6	8.9	9.3	5.7	4.3	4.6	4.8	2.7	2.6	6	9.8	5.7	8	9.3	4.7	7.4	5.6	5.5	8.3	2.2	1.7	2.3	5	3.2	3.1	6.8	2.3	7	9.6	0.9	5.8	5.5	3.8	3.6	3.7	6.2	6.8	3.4	19.8	1.1
	Morro Bay	LACM	42348-2	2	36.1	7.1	7.2	6.4	8.5	5.2	11	11.4	6.7	4.6	5.9	7.1	3.7	3.6	7.5	12	8.4	11	12.9	6.6	10.6	6.5	6.8	10.6	2.5	1.7	2.8	5.5	4	2.8	7.9	2.7	8.6	11.8	0.2	7	6.4	4.5	4.7	5.2	7.9	8	4.4	23.5	1.4
	Morro Bay	LACM	35573-1	1	35.5	6.7	7.1	6.3	8	5.1	10.9	11.7	6.8	4.7	5.3	6.7	3.8	3.9	7.9	11.6	8.5	10.2	12.5	0	9.7	6.8	6.6	11.5	2.9	1.9	3.3	6.5	3.6	3.2	7.5	2.5	8.7	0	0.09	6.7	6.1	5.7	5.7	5.4	7.4	8	4	23.2	1.4
	Morro Bay	LACM	35573-1	2	34.3	6.5	7.2	5.2	7.2	6.3	10.5	10.8	6.2	5.4	5.3	6	3.5	3.5	7.2	11.3	7.2	9.6	10.9	6	8.2	7	6.8	10.2	2.8	1.9	2.8	5.4	3.4	3.3	6.6	2.2	7.7	10.4	0.2	6.6	6.8	4.5	4.2	4.9	8.4	8.5	3.9	22.8	1.4
	Morro Bay	LACM	35573-1	1	32.2	5.9	7.1	5.3	7	4.6	10.2	10	6	4.5	4.8	5.6	3.1	3.4	6.9	10.7	7.4	8.7	10.6	0	8.6	5.9	6	10.2	2.1	1.7	3	5.7	3.4	3.5	6.6	2.3	7.4	0	0.09	6.4	5.5	4.9	4.9	3.8	6.8	6.7	3.4	21.5	1.3
	Morro Bay	LACM	35573-1	1	30.3	5.7	6.4	4.7	6.6	4.9	9	9.8	5.8	4.6	4.6	5	3.1	3	6	9.7	6.3	8.3	9.9	5.1	8.1	5.9	5.4	9.8	2.2	1.6	2.6	5.3	3.6	3.1	6.5	2.4	7.1	9.7	0.3	6.2	5.3	4.3	4.3	3.3	6.2	6.3	3.1	20.2	1.2
	Morro Bay	LACM	35573-1	2	30.4	5.9	6.2	4.4	6.3	5.1	8.8	9.3	5.6	4.8	4.9	5	3	2.9	5.4	9.7	6	8	10.3	5.2	7.8	6.4	5.3	9.1	2.4	1.6	2.4	4.9	3.7	3	6.5	2	7.2	9.1	0.9	6	5.3	3.7	3.6	3.4	6.3	6.5	3.2	20.5	1.3
	Arroyo de Corral	LACM	42349-1	1	34	6	8.4	5.5	7.5	4.9	10.8	10.5	6.4	4.5	5	5.9	3.5	3.5	6.7	11.3	7.5	8.7	11.2	0	8.7	6.3	6.2	11.1	2.7	2	3.9	6.6	3.5	4.1	7.1	2.7	8.5	0	0.09	8.1	5.4	5.5	5.6	5.3	7.3	7	4.4	21.4	1.3
	Arroyo de Corral	LACM	42349-1	1	31.7	6.5	6.6	5	7	4.2	9.5	9.9	6.9	3.9	5.1	6.1	3.1	3.4	6.7	10.4	7.8	8.7	10.7	5.7	8.5	5.2	4.9	10.5	2.6	1.8	3.6	6.3	3.1	3	7.2	2.2	7.9	10.2	0.5	7.1	5.4	5	5	4.5	7	6.9	4	20	1.4
	Arroyo de Corral	LACM	42349-1	1	33.3	6.5	7.6	5.7	7.6	4.2	10	10.5	6.3	4	5.3	5.8	3.4	3.2	7.2	11.2	7.7	8.9	10.7	0	9.1	5.6	5.8	11.1	2.8	2	3.5	6.5	3.2	3.5	7.1	2.5	8.1	0	0.09	7.2	5.5	5.3	5.4	4.8	7.1	7.3	4.2	20.8	1.7
	Arroyo de Corral	LACM	42349-1	1	34.2	6.7	7.7	5.3	7.6	4.9	10	10.7	6.4	4.6	5.3	6.3	3.7	3.7	7.2	11.5	7.4	9.5	11.3	6.1	9.3	6.3	6	11.1	2.7	1.6	3.8	6.4	3.3	3.4	7.1	2.4	8.4	11.4	0.2	7.2	5.7	5.5	5.4	5.3	7.3	7.3	4.5	22.6	1.6
	Arroyo de Corral	LACM	42349-1	2	32.8	6.4	7.3	5.1	6.7	5.2	9.8	10.7	5.8	4.7	5.1	6	3.2	3.2	5.6	11.6	7.2	8.9	11.3	5.8	8.2	6.4	6.1	9.9	2.7	1.7	2.7	5.5	3.1	3.5	7	2.2	7.7	11.3	0.4	7.3	5.8	4.2	4	4.4	7.3	7.1	3.8	22.5	1.2
	Arroyo de Corral	LACM	42349-1	2	29.2	5.6	6.9	4.5	6.5	4.5	8.9	9.7	5.2	3.7	4.9	5.2	2.9	2.9	6	10.1	6.7	7.5	9.7	5	8	4.8	5.1	9	2.3	1.9	2.2	4.8	2.2	3.1	6.5	2.4	7	9.9	0.3	7	5.6	3.7	3.8	3.4	6.4	6.5	3.7	18.7	1.2
	Arroyo de Corral	LACM	42349-1	2	31.5	5.9	6.9	4.8	6.7	5	9.3	10.1	5.6	4.1	4.8	5.8	3.5	3.3	6.1	10.7	6.7	8.9	10.9	5.7	8.2	5.9	5.5	9.6	2.6	1.9	2.6	5.2	2.9	4.6	7.4	2.6	7.3	10.5	0.6	6.6	5.4	4	3.9	3.9	6.6	6.9	3.9	20.7	1.2
	Arroyo de Corral	LACM	42349-1	2	30.2	5.9	6.8	4	6.9	4.5	8.6	9.6	5	4.5	4.3	5.3	3.1	2.9	6.1	10.7	6	8.1	10.3	5.4	7.3	5.3	5.4	9.1	2.4	1.6	2.6	5	2.7	3.4	6.8	2.3	7	9.8	0.8	6.6	5.2	3.7	3.7	3.5	6.3	6.4	3.4	20	1.3
	Arroyo de Corral	LACM	42349-1	2	29.8	5.3	7.1	5.2	6.7	4.2	8.6	10	5.2	4.2	4.9	5.8	3.2	3	6.1	10.9	7.1	8.5	10.8	0	7.7	5.1	5.7	9.2	2.4	1.8	2.6	5.1	2.7	2.9	6.9	2.7	7.3	0	0.09	6.9	5.1	3.9	3.8	4.1	6.3	6.4	4	19.8	1.2
	Arroyo de Corral	LACM	42349-1	1	35.8	6.3	8.5	5.6	7.9	5.5	10.3	11.9	6.6	5	5.4	6.7	3.8	4	7.4	12.1	8.7	9.6	12.1	0	9.8	6.5	6.9	11.4	3	1.9	3.8	6.3	3.4	3.3	7.4	2.4	8.2	0	0.09	7.3	5.9	5.8	5.7	5.6	7.3	7.6	4.6	22.9	1.5
	Rodeo Lagoon	LACM	42658-4	2	36.3	6.5	7.9	6.6	7.7	6.1	10.5	11.8	7.3	5.3	4.8	7.1	3.7	3.5	7.3	11.8	8.7	10.8	13.2	7.3	10.8	6.8	6.9	10.7	2.6	1.6	2.8	6.2	3.6	3.4	6.9	2.8	7.5	13	0.8	6.8	5.7	4.8	4.7	3.5	6.5	6.6	3.7	25	1.5
	Rodeo Lagoon	LACM	42658-4	1	30.9	5.7	7.1	5	6.6	5.5	8.8	9.7	5.9	4.8	4.6	5.9	2.9	3.1	5.5	10.2	7.3	8.9	10.6	5.7	8.4	5.6	6	9.3	2.2	1.3	3.6	5.1	2.9	3.1	6.2	1.8	7.1	10.3	0.5	5.7	5.2	4.2	4.3	3.2	5.7	5.9	3.2	20.1	1.4
	Rodeo Lagoon	LACM	42658-4	1	32.3	6.4	6.9	4.8	7.5	5.2	10.3	9.7	6.3	4.7	4.9	6	3.7	3.4	7.2	10.7	8.4	9.5	11.2	6.3	8.3	5.9	6	10.9	2.4	1.5	3.5	6.5	3.2	3.5	6.6	2.5	7	10.7	0.8	6.2	5.1	5.1	5	3.9	6.3	6.5	3.5	21.4	1.4
	Rodeo Lagoon	LACM	42658-4	1	32.4	6.1	7.2	5.1	7.5	5.3	9.9	9.6	6.5	4.9	4.9	5.8	3.5	3.3	6.9	10.3	7.8	9.1	10.9	5.8	9.3	6.5	6.1	10.4	2.4	1.7	3.3	6.5	3.4	2.8	6.1	2.3	7.5	10	0.4	6.5	5.3	4.9	5	4	6.5	6.5	3.6	21.4	1.2
	Rodeo Lagoon	LACM	42658-4	1	33.8	7	6.1	5.3	7.2	5.3	9.3	9.5	7	5.2	5.2	5	3.1	2.8	6.6	10	7.3	9.1	10.8	5.2	8.8	6.2	5.7	10.3	2.4	1.5	3.3	6.3	3.8	3.9	6.5	2.8	7.1	9.9	0.3	6.5	5.8	5.1	5.1	5.1	6.7	7	3.1	21.3	1.3
	Rodeo Lagoon	LACM	42658-4	1	31.5	5.7	7.3	4.4	7.4	4.8	9.8	9.5	6.4	4.5	4.7	5.7	3.4	3.3	6.4	10	7.9	8.8	9.9	5.8	8.4	5.8	5.8	10.2	2.1	1.6	3.6	5.8	3.2	3	5.4	2.2	6.8	9.2	1	5.7	5.1	5	4.9	3.7	6	6	2.9	20.5	1.2
	Rodeo Lagoon	LACM	42658-4	2	34.3	6	7.3	6.5	7.3	6	10.3	11.1	6.3	5.2	5.1	6.9	4	3.5	7.3	11	8.7	10.9	12.5	6.9	9.2	7.1	7	10.3	2.4	1.8	2.9	6.1	3.4	3.1	6.8	2.4	7.3	12.4	0.8	7.4	5.6	4.5	4.4	3.9	6.5	6.9	3.8	22.7	1.2
	Rodeo Lagoon	LACM	42658-4	2	34.7	5.8	7.7	5.7	7.7	5.1	10.5	11	6.5	5.5	4.7	6.5	3.4	3.3	6.7	11.2	7.7	10.9	11.8	6.6	9.2	6.7	6.4	9.8	2.3	1.5	2.7	6	3.4	3.3	6.6	2.6	6.9	11.6	0.8	7.3	5.6	4.1	4	3.3	6.7	6.3	3.3	23.8	1.5
	Rodeo Lagoon	LACM	42658-4	2	37.3	6.2	8	5.8	8.7	5.8	10.3	11.1	7	5.2	4.9	7.4	4.1	3.6	7.1	11.3	9.1	11.1	12.3	7.4	10.4	6.6	6.7	10.5	2.5	1.6	3.3	6.2	3.4	3.5	6.5	2.4	7.1	12.6	0.9	7.1	5.7	4.5	4.5	3.7	6.6	6.8	3.2	24.7	1.2
	Rodeo Lagoon	LACM	42658-4	2	33.6	5.7	7.1	5.7	7.3	5.8	9.7	10.4	6.6	5.7	4.5	6.7	3.6	3.5	7	10.8	8.1	10.6	11.5	6.9	9	7.3	7.1	9.6	2.4	1.6	2.7	5.6	2.5	3.3	6.5	2.6	7.1	11.8	0.8	7.3	5.4	4.2	4.1	3.6	6.5	6.6	3.5	22.5	1.4
	Estero Americano	LACM	37380-1	2	41.1	7.2	9.1	6.6	9	6	11.5	13.5	8.3	5.6	6	7.8	4.5	4.1	7.4	13.5	8.9	11.6	13.9	7.9	10.9	7.9	7.1	12.1	2.8	2.2	3.2	6.8	4	3	7.8	3.2	7.3	13.1	0.8	8.3	6.8	5.2	5	4.8	8.5	8.5	4.7	27.9	1.5
	Estero Americano	LACM	37380-1	2	42.3	7.9	9.7	7.4	10.2	6.6	12.7	12.9	9.2	5.4	6.2	7.6	4.5	4.4	8.6	14	8.8	11.8	13.5	0	12.9	8.2	7.3	12.5	3	2.1	3.6	7.1	3.6	4.2	8.6	3.6	8.2	0	0.09	8.6	7.1	5.4	5.8	5.4	8.5	8.5	4.8	29.1	1.8
	Estero Americano	LACM	37380-1	2	34.1	5.9	7.4	6	7.9	5	10	10.4	7.2	5	5	6	3.3	3.3	6.7	11.1	7	9.2	11.4	5.8	9.2	6.1	6.2	9.8	2.4	1.8	2.8	5.6	3.2	3	6.5	2.1	7	10.8	0.7	6.9	6.1	4.2	3.9	4.2	7.4	7.5	4	22.7	1.5
	Estero Americano	LACM	37380-1	2	29.4	5.6	6.6	4.8	6.6	4.9	8.6	8.5	5.8	4.7	4.6	5.2	3	3	6.2	10.2	6.1	8	9.1	5.4	8.4	5.7	5.8	8.8	2	1.6	2	4.8	2.8	2.7	5.8	2.2	6.2	9.1	0.3	6.1	5.4	3.4	3.4	3.2	6.5	6.7	3.6	19.3	1.2
	Estero Americano	LACM	37380-1	1	29.6	5.5	6.9	5.1	6.3	4.4	8.7	8.8	6.4	4.1	4.4	4.9	3	3.1	6	9.6	6.3	7.8	9.5	0	8.3	5.7	5	8.8	2.2	1.6	2.4	5	2.4	3.1	6	2.5	6.6	0	0.09	6.2	5	3.8	3.8	3.4	6.1	6.5	3.7	19.3	1.1
	Estero Americano	LACM	37380-1	2	33.4	5.8	7.1	5.3	7	5.3	9.7	10.7	6.3	5	5.1	5.6	3.5	3.2	6.3	11.3	5.9	9.6	10.2	5.6	9	6.8	6.5	9.9	2.3	1.8	2.6	5.6	2.9	3.6	6.6	3	7.5	10	0.7	6.7	6.4	3.8	3.8	3.9	7.2	7.6	3.5	22.7	1.3
	Estero Americano	LACM	37380-1	1	35.8	7.3	7.5	5.7	8.2	5.1	11	11.3	7.2	5.1	5.8	6.6	3.6	3.6	7.7	11.3	7.8	9.7	11.1	0	10.2	6.9	6.4	9.5	2.8	2	3.5	6.5	3.3	3.5	7.6	2.5	8.2	0	0.09	6.9	6.4	5.8	5.8	6	8.2	8.3	4.2	23.6	1.6
	Estero Americano	LACM	37380-1	1	34.5	5.9	7.8	5.5	7.7	5.1	10.1	10.6	7.7	4.2	4.5	5.8	3.4	3.4	6.8	10.7	6.8	8.8	11	6	9.8	6.1	5.8	10.2	2.2	1.7	2.7	6	2.9	3.1	6.4	3	7.8	11.2	0.6	6.8	6.1	4.5	4.3	4.2	7	7.1	3.3	23.1	1.4
	Estero Americano	LACM	37380-1	2	41.6	7.7	10.3	5.9	9.4	6.3	13.1	12.8	8.2	6	6.6	7.8	4.4	4.5	8.9	14.2	9.3	11.4	13.8	7.6	11.8	7.4	8.1	12.8	2.9	2.3	3.8	7.5	3.8	4.4	8	3.5	9	12.9	0.9	8.3	7.5	5.6	5.5	5.5	8.6	8.9	4	27	1.7
	Estero Americano	LACM	37380-1	1	30.3	5.3	7	5.1	6.8	4.7	8.8	9.3	5.8	5	4.4	4.8	3.1	2.9	5.8	9.8	6.2	7.9	9.5	4.8	7.8	6	6.1	8.9	2.1	1.5	2.4	5.1	2	2.8	6.2	2.7	6.5	9.4	0.3	6.2	5.1	3.8	3.7	3.4	6.2	6.5	3.4	20	1.4
	Manchester Bch, Brush Creek	LACM	35322-1	1	28.7	6	6.1	4.6	6.3	5	8.3	8.4	5.6	4.5	4.3	4.6	2.7	2.5	5.4	9.5	6	7.4	9.3	4.6	7	5.5	5.3	8.6	2.2	1.5	2.6	5	2.6	3.1	6	2.2	6.3	8.9	0.3	5.6	4.7	3.7	3.7	3	5.4	5.4	2.8	19.4	1.2
	Manchester Bch, Brush Creek	LACM	35322-1	1	35.3	6.4	7.8	5.3	7.9	5.6	10.2	11.2	7.5	5.7	5.9	5.5	3.4	3.1	6.7	11.4	6.9	9.3	10.5	0	9.4	6.6	6.4	10.7	2.4	1.7	3.6	6.5	3.7	3.5	7.6	2.6	7.8	0	0.09	7.2	5.1	5.7	5.3	6.3	6.4	4.4	3	22.7	1.2
	Manchester Bch, Brush Creek	LACM	35134-4	2	36.4	6.8	8.1	5.9	8.7	6	9.5	12	7.1	5.4	5.9	6.7	3.7	3.1	6.8	12.5	8.8	10.7	13	6.6	10.4	7.1	7.1	10.7	2.4	1.8	2.9	5.9	3.9	3.6	8.7	2.7	8.6	12.8	0.5	7.8	5.7	4.7	4.6	3.4	6.2	6.7	3.5	24.6	1.2
	Manchester Bch, Brush Creek	LACM	35134-4	2	38.5	7.3	8	6.9	9	6.3	10	12.7	7.2	6.2	5.6	6.9	3.5	3.5	7.2	11.8	8.7	11.2	13.9	7	10.5	7.6	6.9	11.3	2.5	2.1	3.1	6.4	2.4	3.7	8.7	3.7	8.5	12.8	0.3	7.7	6	4.9	4.9	3.5	6.2	6.7	3.1	24.9	1.3
	Manchester Bch, Brush Creek	LACM	35134-4	1	34.3	7	7.4	5.9	7.9	6	9.3	10.6	7.3	5.4	5.6	5	3	3.1	6.5	10.6	7.9	9.1	11.5	0	9	7.1	6.3	10.6	2.4	1.7	3.5	6.5	2.2	4	7	2.7	8.4	0	0.09	7.2	5.3	5.5	5.5	3.9	5.9	6.3	2.9	21.8	1.2
	Manchester Bch, Brush Creek	LACM	35134-4	2	38.5	7.4	7.8	6.5	8.8	6.6	10.4	13.7	7.6	5.8	5.7	7	3.6	3.5	7.1	12.5	8.3	11.3	13.2	7.1	11.1	7.5	7	11	2.5	1.9	3.3	6.2	2.9	3.4	8.8	3.1	8.5	13.4	0.6	7.5	6.4	4.7	4.8	3.5	6.5	7	2.9	26.9	1.2
	Manchester Bch, Brush Creek	LACM	42666-1	1	28.1	5.2	6.2	3.4	6.4	4.2	8.5	7	5.6	4.2	3.8	4.7	2.8	2.3	5.2	9.3	5.8	7.3	8.4	5.1	7.6	5.3	5.1	8.7	2.2	1.4	2.4	4.9	2.5	1.9	5.2	2.1	5.9	8.2	0.5	5.7	4.6	3.6	3.6	2.6	5.7	5.2	2.7	17.9	1.1
	Manchester Bch, Brush Creek	LACM	42666-1	1	28	5.1	6	4.1	5.6	4.7	7.8	8.1	5.7	4.6	4	4.6	2.9	2.4	5.2	9.4	6.1	7.5	8.9	5	7.6	5.5	5	8.7	2.1	1.4	2.3	4.7	3	2.7	5.5	2.3	5.9	8.6	0.9	5.2	4.7	3.5	3.5	2.4	5.5	5.5	2.3	18.2	1.1
	Manchester Bch, Brush Creek	LACM	42666-1	2	28.2	5.3	5.7	4.4	5.7	5	8.2	8.3	5	4.2	4	4.8	2.7	2.5	5	8.8	5.8	7.4	8.8	5	7.2	5.8	5	8.4	2	1.4	2.1	4.5	2.9	3.5	5.3	2.6	6.9	8.7	0.5	5.5	4.8	3.3	3.2	2.4	5.4	5.5	2.7	18.4	1.1
	Humboldt Bay	LACM	35334-1	1	35.3	6.7	8.2	5.6	8.3	5.7	10.4	10.7	6.5	5.5	4.5	9.7	3	3.4	6.7	10.9	7.4	9.4	11.1	5.9	9	6.8	6.9	11	2.4	1.7	3.6	6.6	3.1	3.4	6.2	2.7	7.7	10.8	0.4	7	5.8	5.3	5.4	4.7	6.4	6.5	2.9	22.3	1.5
	Humboldt Bay	LACM	35334-1	1	34.3	6.8	7.1	5.4	7.6	6.1	10.8	10	7.1	4.8	5.2	5.9	3.5	3.5	6.9	11.3	7.6	9.5	11	5.9	9.5	6.8	7	11.4	2.6	1.6	3.7	7.2	3.1	3.4	6.8	2	8.2	11.1	0.4	6.9	5.9	5.6	5.6	5.1	6.8	7.3	3.4	21.8	1.5
	Humboldt Bay	LACM	35334-1	2	34.9	6	8.1	5.1	7.2	6.7	10.6	10.9	5.5	6.3	5.3	6.8	3.9	3.9	7	11.4	7.9	10.3	11.6	6.9	9.1	8.1	7.9	10.8	2.3	1.9	3.7	6.5	3.6	3.1	6.5	2.5	8.7	11	1	6.4	5.9	5.4	5.2	4.6	6.5	6.9	3.8	23.6	1.7
	Humboldt Bay	LACM	35334-1	1	35.6	6.9	8.6	5.9	8	5.5	10.9	10.5	6.9	5.8	5.4	6.2	3.5	3.5	7.2	11.1	7	9.9	10.9	0	9.5	6.8	6.7	10.8	2.4	1.9	3.9	6.4	2.6	3.7	6.9	2.4	7.8	0	0.09	7.3	5.4	5.6	5.5	4.4	6.7	6.6	3.4	23.3	1.3
	Humboldt Bay	LACM	35334-1	2	36.5	6.3	7.7	6	7.8	6.3	10.6	12.5	6.8	6.2	5.3	6.8	3.6	3.8	7.2	12	8	11.3	12.8	7.3	10.1	7.4	6.6	10.8	2.5	1.9	3.3	6.6	3.5	4.9	7.8	3	8.2	11.9	0.8	7.4	5.9	5.1	4.8	4	6.6	6.9	2.6	24.5	1.7
	Humboldt Bay	LACM	42667-1	1	33.1	6	7.1	4.5	8.1	4.7	9.7	10.3	7.2	4.6	5.1	5.7	3.2	3.4	6.5	10.5	7.5	9.2	10.5	6.1	9.4	6	7.8	10.4	2.5	1.5	3	6.1	3.1	3.6	7.4	2.5	7.1	9.9	1.1	6.9	5.5	5.2	5.1	4.5	6.6	6.7	3.2	22.4	1.8
	Humboldt Bay	LACM	42667-1	2	31.6	5.3	7.1	5	7.2	5.4	8.9	10.5	6	4.6	4.5	5.5	2.8	2.8	6.1	10.3	7	9.3	10.8	5.8	8.7	6.1	6.3	9	2.3	1.6	2.2	5.2	2.8	3	5.9	2.1	7.1	10.5	0.8	5.2	4.8	3.8	3.9	3.6	5.9	5.9	3.5	21.6	1.3
	Humboldt Bay	LACM	35335-5	1	30.3	5.7	6.2	4.2	7	5.2	9.4	8.9	6.9	4.3	4.5	5	2.8	2.9	6.4	9.4	6.4	7.7	8.5	5.3	8.7	6.1	4.5	9.6	2.2	1.5	3	5.4	3.3	3.1	6.2	2.1	7	8.9	0.4	6.2	5	4.4	4.3	3.7	6.3	6.1	3.2	20.2	1.3
	Lake Earl	LACM	42668-1	2	34.6	6.4	7.3	5.8	7.1	6.6	9.3	11.1	6.7	6.7	5.6	5.4	3.2	2.8	6.2	11.2	7.2	9.2	11	5.5	8.7	7.2	6.8	10	2.4	1.9	2.7	5.4	3.1	3.6	7.1	2.4	6.7	10.3	0.9	6.1	6	3.9	4	4	6.8	7.1	3.5	22.8	1.4
	Lake Earl	LACM	42668-1	2	34.6	6.1	6.7	4.9	7.2	6.1	9.4	11.5	6.3	5.3	5	5.4	3.1	3	6.1	11.1	6.8	8.9	11.8	5.6	8.7	6.6	7.1	9.5	2.3	1.9	2.7	5.3	3.4	3.4	6.9	2.9	6.9	11	1.3	5.5	6.2	4	3.8	3.6	7	7.2	3.5	23.1	1.3
	Lake Earl	LACM	42668-1	2	31.8	6.2	7.3	5	6.1	5.4	8.7	10.5	5.4	5.2	5	5.2	2.8	2.6	6.2	11.1	7	8.8	10.5	5.5	7.8	6.1	5.8	9.3	2.1	1.7	2.5	5	4.3	3.7	7.3	2.4	7.4	10.7	0.8	6.5	5.2	3.9	3.8	3.6	6	6.3	3.4	21.6	1.2
	Lake Earl	LACM	42668-1	2	34.6	6	7.7	5.8	7.4	5.7	9.4	11.8	6.6	5.5	4.9	5.9	3.3	3.2	7.3	11	8	9.7	11.3	6.4	9	6.5	6	10	2.3	1.8	2.5	5.1	4.4	3.2	7.4	2.6	7.3	11.5	1.3	6.2	5.7	3.9	4	3.4	6.9	6.9	3.9	23.7	1.2
	Lake Earl	LACM	42668-1	2	32.9	5.9	7	4.8	6.8	5.5	8.8	11.1	6.1	4.6	4.7	5.3	3	3	5.8	10.7	7.7	9.1	11.3	5.4	8.4	6.3	5.7	9.5	2.2	1.7	2.5	5.1	3.3	3.6	6.9	2.3	7.4	10.3	1.3	6	5.6	3.8	3.9	3.6	6.4	6.9	3.4	21.5	1.3
	Lake Earl	LACM	42668-1	2	37.9	7.3	8.2	5.8	9.3	5.3	11.7	12.7	7.5	5.5	5.7	6.9	3.7	3.7	7.1	12.5	8.6	11.1	12.7	7	10.9	6.8	6.5	11	2.6	2.1	2.7	5.7	3.9	3.1	8.3	2.4	8	12	0.6	7	6.6	4.6	4.7	4.2	7.4	8.1	4	25.6	1.3
	Lake Earl	LACM	42668-1	2	34.6	5.9	7.8	6	7.1	6.4	9.3	11.4	6.3	6	5.3	5.6	3.2	3.1	6.7	11.7	7.3	9.6	11.8	5.7	8.7	7.2	6.6	9.9	2.3	1.8	2.3	5.4	4.3	3	7.1	2.6	6.9	11.7	1.1	6.2	5.9	4.1	4.1	3.6	6.6	7.2	3.5	23.8	1.3
	Lake Earl	LACM	42668-1	2	37.4	6.9	8.2	5.7	8.5	6.6	10.6	12.3	6.9	6.2	5.3	6.2	3.3	3.2	7.3	11.9	8	10	12.1	6.2	9.4	7.5	7.2	10.8	2.9	2	3	5	4.3	3.8	8.2	2.5	7.9	12.2	1.2	7.4	6.3	4.7	4.5	4.1	7.3	7.5	3.7	25.3	1.3
	Lake Earl	LACM	42668-1	2	35.2	6.2	7.1	6.3	7.4	6	9.4	11.2	6.9	5.2	5.1	5.7	3.3	3.1	6.8	10.8	7.1	10	11.6	5.9	8.4	6.7	6.2	9.8	2.5	1.8	2.5	5.1	3.3	3.3	7.2	2.5	8	11.8	0.8	6.5	5.6	4.2	4.1	3.7	6.7	6.9	4.2	24.1	1.2
	Lake Earl	LACM	42668-1	2	34.4	6.8	6.7	5	7.5	5.6	9.5	11.9	6.9	5.3	5.3	5.7	3	3	6.5	11.2	6.8	9.3	10.9	5.8	9.3	6.5	6.2	10.1	2.5	1.9	2.6	5.4	3.7	3.1	6.3	2.4	6.7	11	1.3	6.1	5.8	4.1	4	3.7	6.8	7	3.5	23.1	1.2
Paratype	Las Pulgas/Las Flores	LACM	57334-1	2	27.7	4.5	6.6	4	6.1	4	7.9	8.4	4.8	4.6	4.3	4.5	2.9	2.5	5	9.2	5.9	7.9	9.8	4.5	6.7	5.2	5	7.8	1.5	1.5	2.2	4.6	2.6	4	4.6	3	5.6	8.2	0.7	4.4	5.1	3	3.2	2.4	5.5	5.7	2.8	19.2	0.9
Paratype	Las Pulgas/Las Flores	LACM	57334-1	2	28.3	5.2	6	3.3	5.4	4.9	8.3	9.3	4.8	4.5	5.1	4.6	2.9	2.6	5	10.1	6.2	7.3	9.9	4.9	6.5	5.7	6	7.8	1.7	1.6	3.3	5.9	2.9	2.6	4.9	3.4	5.8	8.2	0.8	4.9	5.2	2.7	2.8	3	6.1	5.5	2.9	19	1.2
Holotype	Las Pulgas/Las Flores	LACM	57334-2	2	29.3	5.2	6.6	4	5.9	5.1	8.4	8.8	4.7	5.1	4.2	4.9	3	2.7	5.3	10.3	5.8	8	9	5	7	4.9	5.6	8.1	1.6	1.6	2.1	4.7	2.9	2.1	5	2.4	6.2	8.3	0.8	5.2	5.1	3	3.1	2.7	5.6	6	3.4	19.2	1.1
Paratype	Las Pulgas/Las Flores	LACM	57334-1	2	28	5.1	6	4.8	5.8	3.8	8.1	9	5	4.1	4.7	4.5	2.7	2.7	5.7	10.5	6	7.8	9.2	4.7	7	5.2	4.9	8.5	1.9	1.6	2.3	4.9	3.4	2.4	5.3	2.4	6.1	9.2	0.6	4.8	6.1	3.1	3.4	3.3	6.5	6.9	3	18.4	1.4
Paratype	Las Pulgas/Las Flores	LACM	57334-1	1	25	4.7	5.3	3	3.6	4.3	7.3	7.5	4.3	4.1	3.9	3.9	2.5	2.2	4.3	8.7	5.6	6	8.5	4.5	5.3	5	4.8	7.2	1.5	1.5	1.9	3.9	2.1	2.2	4.5	2.9	5.2	7.3	1	3.8	4.5	2.7	2.6	2.3	5.1	4.9	2.7	16.6	1.2
Paratype	Las Pulgas/Las Flores	LACM	57334-1	1	26.2	5.2	5.1	3.6	5.2	4.3	7.6	7.2	4.4	4.3	3.6	4.2	2.7	2.4	4.6	9.1	5.6	7.2	8.9	4.5	5.6	5.3	5.1	7.5	1.4	1.5	2	4.5	2.5	2.8	4.3	1.8	5.4	7.7	0.8	4.2	4.5	2.8	2.8	2.4	4.9	5.6	3	16.3	1.2
Paratype	Las Pulgas/Las Flores	LACM	57334-1	2	25	4.4	4.7	3.4	5.1	4.6	7.1	7.3	3.8	4.7	3.9	3.6	2.5	2.3	4.4	8.2	5.2	6.5	8	3.7	6	4.8	5.8	6.6	1.3	1.4	1.8	3.7	2.5	2.4	4	2.3	5.3	7.1	0.9	3.4	4.2	2.5	2.6	2.4	4.8	4.8	2.9	16.1	1
Paratype	Las Pulgas/Las Flores	LACM	57334-1	1	23.8	4.2	4.2	2.9	4.6	4.1	6.6	6.8	4.5	3.8	3.8	3.7	2.4	2	4	8.2	5.2	5.8	8.3	4.1	5.4	5.1	4.3	6.6	1.2	1.4	1.6	3.9	2.1	3	3.4	1.7	4.5	6.8	0.8	4	4.2	2.4	2.4	2	5.1	4.6	2.4	16.3	1.2
Paratype	Las Pulgas/Las Flores	LACM	57334-1	2	27	4.9	6.3	4.1	6.3	4	7.9	8.4	4.9	4.3	4.5	4.4	2.8	2.5	4.5	9	5.7	6.8	8.7	4.4	6.7	4.8	5.1	8.1	1.6	1.5	1.9	4.7	2.9	2.5	4.8	2.6	5.7	8.4	0.3	4.9	4.9	2.8	2.7	2.5	6	5.5	3.1	17.9	1.3
Paratype	Las Pulgas/Las Flores	LACM	57334-1
Paratype	Sn Mateo	LACM	57333-1	2	29.1	5.3	7.1	4.2	5.6	5.2	8.1	9.1	5.2	4.6	4.6	5.3	3.3	2.8	5.9	10.3	6.9	8.5	10.6	5.8	7.9	5.2	5.9	8	1.9	1.8	2.5	5	3.2	2.9	5.1	3.3	6.5	10.1	0.8	5.7	4.7	3	3.4	3.3	6.1	6.3	4.4	18.9	1.6
Paratype	Sn Mateo	LACM	57333-1	2	29.8	5.6	7.1	4.2	5.6	4.8	8.8	9.1	4.5	4.9	5.2	5.2	3.3	3	5.5	10.8	6.9	8.2	10	5.5	7.8	6.2	5.6	8.7	1.9	1.7	2.2	4.9	3.4	2.7	5.2	3.1	6.4	9.8	0.8	5.2	5.5	3.4	3.5	3.5	6.5	6.6	4.4	20.4	1.2
Paratype	Sn Mateo	LACM	57333-1	2	29.7	5.5	7	4.4	6	5.2	9	9.8	5.4	4.4	4.9	5.3	3.3	2.9	5.6	10.2	6.9	8.7	10.1	5.3	8	5.9	5.2	8.1	2.1	1.6	2.1	5	2.9	2.6	5.6	2.2	6.4	9.8	0.4	5.4	6.4	3.2	3.5	4.1	7.5	7.4	3.7	20.1	1.6
Paratype	Sn Mateo	LACM	57333-1	2	29.9	5.6	6.6	4.6	5.8	5.1	8.7	9.6	5.1	5	4.6	5	3.2	2.8	5.6	9.8	6.2	7.7	10.3	5.6	6.9	5.7	5.5	7.9	1.7	1.6	2	4.7	2.8	1.9	6	2.2	6.3	9.6	0.6	4.8	5.5	3.1	3	3.1	5.8	6.1	3.9	20.2	1.5
Paratype	Sn Mateo	LACM	57333-1	2	26.8	5.2	6	4	5.8	4.3	8	8.5	5.4	4	5.2	4.2	2.7	2.4	5.1	9.1	5.8	6.4	8.8	4.6	7	4.8	5.3	7.4	1.5	1.6	2.1	4.3	NA	1.8	5.1	2.6	5.5	8.7	0.7	4.9	4.6	2.8	3	2.6	6	6.1	3.6	16.6	1.2
Paratype	Sn Mateo	LACM	57333-1	2	30.8	5.5	7.5	4.8	6.6	5.4	8.8	10.4	5.5	5	4.8	5.7	3.2	3.1	5.3	10	6.7	8.1	10.5	5.7	8.2	5.5	6.2	8.6	1.8	1.8	2.3	4.9	3	2.7	6.6	2.8	6.6	10.3	0.2	5.7	5.6	3.5	3.6	3.2	6.5	6	4.3	23.5	1.3
Paratype	Sn Mateo	LACM	57333-1	2	30.8	6.1	6.9	5.3	6	5.2	9.5	9.3	5.6	4.9	5.4	5.1	3	3	5.2	10.7	6.9	8.8	10.8	5.5	7.1	5.6	6.2	8.8	2.2	1.6	2.3	5.1	2.7	3.3	5.9	2.4	6.4	10.6	0.5	5.3	5.7	3.5	3.6	3.5	7	6.9	3.5	20.3	1.3
Paratype	Sn Mateo	LACM	57333-1	2	28	5.3	6.4	4	5.9	4.5	8.9	7.5	5.1	4.4	4.5	5	3	3	5.4	10.1	6.4	7.5	9.7	5.3	6.6	6	5.1	8.3	1.9	1.8	2.3	4.8	2.9	2.8	5.2	2.3	6.4	8.1	0.5	5.1	5.4	3.8	3.7	3.7	6.3	6.3	4	17.5	1.1
Paratype	Sn Mateo	LACM	57333-1	2	26.4	4.7	6.5	4	4.8	4.4	7.8	7.5	4.9	3.9	4.4	4.1	2.6	2.6	4.8	9.2	5.5	7.8	8.8	4.8	6.4	5.4	5.4	6.9	1.5	1.6	1.8	4.3	2.6	2.5	4.8	2.1	5.6	8.3	0.4	4.8	4.5	2.6	2.8	2.2	5.7	5.5	3.3	17.8	1.1
Paratype	Sn Mateo	LACM	57333-1	1	28.3	5.1	6.3	3.7	5.4	4.5	8.7	8	5.2	4.1	4.6	4.4	2.9	2.7	5.5	9.2	6.1	6.3	9.3	4.8	7	5.2	5.7	8	1.8	1.6	2.3	4.7	3.6	2.7	5	2.3	8.1	7.9	0.2	4.8	4.6	3.9	3.6	3.5	6	6	3.5	18.7	1.3
Paratype	Sn Mateo	LACM	57333-1	2	28	5.6	6	4.2	5	5.1	8.7	8.3	4.2	4.7	4.7	4.4	2.8	2.6	4.8	9.9	5.5	7.2	9.4	4.3	5.9	5.3	4.8	8.5	1.8	1.4	2.4	4.7	2.7	2.5	5.1	3	6	8.3	0.6	5.2	5.6	3.6	3.5	3.1	5.8	5.3	3.5	18.8	1.2
	Ventura	LACM	35597-4	2	40.5	7.4	8.8	7.2	9.2	6.3	11.4	13.2	7.9	6	7.8	7.9	4.5	4.1	7.9	11.1	10.1	12	14.1	8	11.8	8	7.8	11.6	2.7	2.1	3.9	6.7	4	4.3	8.2	4.5	10.1	13.9	0.5	8	6.7	5.5	5.3	4	7.4	7.9	4.8	27	2.2
	Ventura	LACM	35597-4	2	38.5	7	8.5	6.9	9	6.5	11.2	13.5	7.8	5.8	6	8.2	4.7	3.9	6.8	13.2	10.6	11.9	14.8	8.3	11	8.2	7.2	11.2	2.5	1.9	3.5	6.7	4.3	4	7.9	2.9	8.7	13.8	1	8.3	6.3	5.5	5.1	4.9	7.6	8.2	4.9	25.5	2.5
	Ventura	LACM	35597-4	1	37	6.4	7.2	5.2	8.6	4.7	10.9	11.7	7.6	4.5	6.8	6.9	4.4	3.9	8.1	12.1	8.6	10.6	12.4	7.7	11.1	6.8	6.7	11.7	2.4	1.8	4.4	7.7	3.5	3.9	8.2	2.9	10.3	11.9	0.2	7.7	6.3	6.2	6.2	6.1	7.7	8.1	4.4	24.6	2.2
	Ventura	LACM	35597-4	2	41.5	7.1	9.3	6.8	9.3	6.6	12.2	15.1	7.2	6.2	5.9	7.7	4.6	4.4	8.7	13.6	9.4	12.5	15.2	8.1	11.3	7.7	7.8	11.3	2.6	1.8	4	7	4.1	3.6	7.5	2.4	9.7	14	0.6	7.8	6	5.3	5.3	4.6	8.2	7.8	4.3	28.9	2.1
	Ventura	LACM	35597-4	2	36.4	6.4	7.7	6.5	8.8	5.3	11	12.1	6.5	5.6	5.7	6.3	3.7	3.6	7.1	11.5	9.1	10.8	13.4	7.3	10.4	6.6	6.6	10.4	2.4	2	3.3	6	3.6	3.4	7.1	2.6	9.3	13.1	0.8	7.5	5.7	4.4	4.4	3.8	7.5	7.2	4.4	24.7	2.4
	Ventura	LACM	35597-4	2	37.4	6.4	8.5	5.9	8	6.1	10.4	12.6	6.6	6	6.1	6.3	3.8	3.5	7.1	12.3	8.8	11.6	13.8	6.9	9.7	7.8	6.9	10.9	2	1.8	3.4	6.4	3.5	2.7	7.5	2.6	9.4	12.1	1.7	7.6	6	4.8	4.8	4.5	7.7	7.7	4.2	25.6	2.2
	Ventura	LACM	35597-4	2	37.9	6.6	9	6.9	8.9	5.9	10.6	12.8	6.8	5	5.6	7.3	4.1	3.6	7.6	13.2	9	10.1	13.3	6.7	10.4	6.8	6.5	11	2.2	2.1	3.6	6.3	4.2	4.6	7.2	3.2	8.9	13	0.5	7.5	6.2	5.3	5.1	4.5	7.1	7.5	4.5	25.4	2.1
	Ventura	LACM	35597-4	1	34.4	7.3	7.6	5.9	7.4	5.2	10.6	11.1	7	5.3	5.3	6	3.9	3.4	7.2	11	7.6	8.8	11.1	6	9.4	6.8	6.5	11	2.3	1.8	3.6	7	4.2	3.8	7.4	3.5	8.1	11.1	0.3	6.8	6	5.8	5.6	4.9	7.3	7.2	3.8	22.7	11.8
	Ventura	LACM	35597-4	2	37.4	6.5	9.2	5.9	8.8	6	10.3	12.4	7.5	5.1	6	7.2	3.8	3.5	7.2	12.8	9.1	9.9	13.4	7.2	10.7	7	6.6	10.9	2.4	2	3.3	6.3	3.3	2.8	7.7	2.3	8.7	12.6	0.8	7.4	6.8	4.5	4.8	4.1	7.7	7.5	4.4	25.8	2.2
	Smith R	LACM	42683-2
	Smith R	LACM	42683-2
	Smith R	LACM	42683-2
	Smith R	LACM	42683-2
	Smith R	LACM	42683-2
	Smith R	LACM	42683-2
	Smith R	LACM	42683-2
	Smith R	LACM	42683-2
	Smith R	LACM	42683-2
	Smith R	LACM	42683-2
	Smith R	LACM	42683-2
	Smith R	LACM	42683-2
	Smith R	LACM	42683-2
	Smith R	LACM	42683-2
	Smith R	LACM	42683-2
	Aliso OR	LACM	42370-1	1
	Aliso OR	LACM	42370-1	1
	Aliso OR	LACM	42370-1	1
	Aliso OR	LACM	42370-1	1
	Aliso OR	LACM	42370-1	1
	Aliso OR	LACM	42370-1	1
	Aliso OR	LACM	42370-1	1
	Aliso OR	LACM	42370-1	1
	Aliso OR	LACM	42370-1	1
	Aliso OR	LACM	42370-1	1
	Aliso OR	LACM	42370-1	2
	Aliso OR	LACM	42370-1	2
	Aliso OR	LACM	42370-1	2
	Aliso OR	LACM	42370-1	2
	Aliso OR	LACM	42370-1	2
	Aliso OR	LACM	42370-1	2
	Aliso OR	LACM	42370-1	2
	Aliso OR	LACM	42370-1	2
	Aliso OR	LACM	42370-1	2
	Aliso OR	LACM	42370-1	2
	SL Rey	LACM	50478-1
	SL Rey	LACM	50478-1
	SL Rey	LACM	50478-1
	SL Rey	LACM	50478-1
	SL Rey	LACM	50478-1
	SL Rey	LACM	50478-1
	SL Rey	LACM	50478-1
	SL Rey	LACM	50478-1
	SL Rey	LACM	50478-1
	SL Rey	LACM	50478-1
	SL Rey	LACM	50478-1
	SL Rey	LACM	50478-1
	SL Rey	LACM	50478-1
	SL Rey	LACM	50478-1
	SL Rey	LACM	50478-1
	Bna Vista	UCLA	W53-235
	Bna Vista	UCLA	W53-235
	Bna Vista	UCLA	W53-235
	Bna Vista	UCLA	W53-235
	Bna Vista	UCLA	W53-235
	Bna Vista	UCLA	W53-235
	Bna Vista	UCLA	W53-235
	Bna Vista	UCLA	W53-235
	Bna Vista	UCLA	W53-235
	Bna Vista	UCLA	W53-235
	Bna Vista	UCLA	W53-235
	Bna Vista	UCLA	W53-235
	Bna Vista	UCLA	W53-235
	Bna Vista	UCLA	W53-235
	Bna Vista	UCLA	W53-235
	Malibu	UCLA	W55-273
	Malibu	UCLA	W55-273
	Malibu	UCLA	W55-273
	Malibu	UCLA	W55-273
	Malibu	UCLA	W55-273
	Malibu	UCLA	W55-273
	Malibu	UCLA	W55-273
	Malibu	UCLA	W55-273
	Malibu	UCLA	W55-273
	Malibu	UCLA	W55-273
	Malibu	UCLA	W55-273
	Malibu	UCLA	W55-273
	Malibu	UCLA	W55-273
	Malibu	UCLA	W55-273
	Malibu	UCLA	W55-273
[truncated: 112 more columns]
