# Supplementary material for: A New Species of the Bay Goby Genus Eucyclogobius, Endemic to Southern California: Evolution, Conservation, and Decline
Source: PLoS One. 2016 Jul 27;11(7):e0158543. doi: 10.1371/journal.pone.0158543 (PMC4963035; doi:10.1371/journal.pone.0158543)
Supplement: S2 Table — (XLSX) [file pone.0158543.s005.xlsx]

## Sheet: LOG10 Size Corrected
CardNum	ID	GeoLocation	Group	SEX	STANL	SNOCC	OCCSP	SPNDB	SFTDB	SFTDUCB	SNOPELO	PELOANO	ANALBL	ANFILCO	OCCMAX	SFTOANO	SFTDIANI	DEPCAO	OCCPELO	POMXSPDO	SPDOPEO	SPDOANO	PELOSFDO	SFTOANI	SFTDIVC	ANIDC	SNOLPECO	SNORB	ORBDIA	POSTORB	POSTOPER	SPDSPI	SFTDRA	ANALLE	CAUDLE	BETDFINS	PECTLE	MAXPECOL	SNMAXL	SNMAXR	MOUWIDE	LMAXRPE	RMAXLPE	BETPECO	LPECLCAU	INTORBW	RMAXRPEC	SFDIANO	RPECLCAU
33	8	Winchester Cyn	1	1	0.751174	-0.0232812	0.17435	-0.0232812	0.0691896	-0.0781299	0.277749	0.218704	0.0254107	-0.0781299	-0.0382584	0.00520732	-0.192073	-0.237831	0.080928	0.285048	0.0979614	0.178995	0.274053	0.169655	-0.0088034	0.0187801	0.281414	-0.346975	-0.493103	-0.225932	0.0383757	-0.262654	-0.203069	-0.317012	0.164908	-1.01598	0.0631993	-0.015982	-0.0459452	-0.0459452	-0.112892	0.0691896	0.080928	-0.203069	0.565702	-0.590013	-0.0088034	0.114352	0.561893
41	10	Winchester Cyn	1	1	0.741386	-0.0215252	0.128861	-0.0947571	-0.00680198	0.0212267	0.256439	0.227884	-0.0141012	-0.0859832	-0.0606774	-0.0215252	-0.182893	-0.240885	0.0663051	0.268125	0.090108	0.210682	0.271952	0.164437	0.0663051	0.0212267	0.26037	-0.36998	-0.529681	-0.266439	0.0143873	-0.253474	-0.172169	-0.307832	0.201819	-0.939855	0.0279601	0.0411216	-0.0606774	-0.0290784	-0.0947571	0.0783696	0.0842785	-0.151485	0.559439	-0.529681	-0.0141012	0.0842785	0.5614
69	17	Agua Caliente	1	1	0.758611	0.012438	0.0862242	-0.0967065	0.112553	-0.0478579	0.262315	0.209463	0.0434722	-0.0765031	-0.0967065	-0.0209858	-0.257558	-0.257558	0.012438	0.257768	0.118893	0.188529	0.27127	0.193858	0.0508962	0.0359191	0.275679	-0.339745	-0.515836	-0.257558	0.0359191	-0.175888	-0.0209858	-0.288592	0.172139	-0.941805	0.118893	0.0204069	-0.107172	-0.0967065	-0.201442	0.0862242	0.0724359	-0.214806	0.5723	-0.640775	0.012438	0.0995882	0.57451
77	19	Agua Caliente	1	1	0.779765	-0.0118327	0.155986	-0.00371479	0.121224	-0.0201052	0.232374	0.263891	0.0768048	-0.0459125	-0.0548673	0.00425414	-0.217595	-0.230959	0.0492213	0.289197	0.0834354	0.208374	0.297315	0.203411	0.0700714	0.0492213	0.259527	-0.374381	-0.50566	-0.288951	0.00425414	-0.145044	-0.179806	-0.304745	0.19331	-1.43508	0.121224	0.0347435	-0.10264	-0.10264	-0.179806	0.0768048	0.0834354	-0.217595	0.59633	-0.589981	0.0120795	0.144705	0.600351
89	22	Agua Caliente	1	1	0.769545	0.0311947	0.111601	0.0456725	0.135404	-0.00726358	0.260343	0.27318	0.0456725	-0.0768995	-0.0584161	0.0162175	-0.195589	-0.208178	0.0596832	0.277376	0.0864175	0.219384	0.305666	0.214585	0.0384939	0.0384939	0.277376	-0.341717	-0.417438	-0.308294	0.0311947	-0.171456	-0.148593	-0.324684	0.184622	-1.78541	0.123666	0.0162175	-0.106189	-0.106189	-0.116408	0.0928516	0.0928516	-0.183355	0.569973	-0.484385	0.000705348	0.135404	0.586679
97	24	Agua Caliente	1	1	0.7722	0.0224106	0.128214	0.0148575	0.0978317	-0.000654656	0.232111	0.241254	0.0443125	-0.0334472	-0.0782595	-0.0334472	-0.222503	-0.235867	-0.0597761	0.27182	0.0513743	0.178061	0.327169	0.178061	0.0583232	0.0513743	0.258983	-0.360806	-0.485745	-0.278619	0.0148575	-0.209538	-0.138957	-0.37929	0.145473	-0.962866	0.0298347	0.00717068	-0.117768	-0.117768	-0.149953	0.0850575	0.0850575	-0.172816	0.591421	-0.594889	0.0224106	0.110241	0.613091
105	26	Agua Caliente	1	1	0.769445	0.0496247	0.109393	-0.0367352	0.103144	-0.0197018	0.242018	0.255521	0.0496247	-0.028135	-0.0544639	-0.0114293	-0.244343	-0.230555	0.0496247	0.293679	0.0704748	0.188574	0.272895	0.167385	0.0636354	0.0277228	0.264295	-0.393283	-0.480433	-0.288547	0.0201697	-0.191637	-0.179403	-0.304341	0.178109	-1.13365	0.0968037	0.0124828	-0.112456	-0.112456	-0.167503	0.0838388	0.0968037	-0.191637	0.594709	-0.621762	0.0201697	0.127618	0.594709
109	103	Jalama Cr.	1	1	0.783358	0.0635379	0.153269	-0.0685795	0.123306	-0.022822	0.273843	0.278208	0.0635379	-0.15359	-0.0315959	0.0340829	-0.130727	-0.190313	0.123306	0.269434	0.153269	0.222691	0.260479	0.227598	0.0563593	0.0775486	0.303514	-0.399573	-0.466519	-0.23043	-0.244671	-0.165489	-0.142008	-0.306819	0.222691	-1.76755	0.104283	-0.022822	0.00248389	-0.00578864	-0.0315959	0.0705997	0.104283	-0.177724	0.596271	-0.721792	-0.022822	0.14744	0.587838
113	104	Jalama Cr.	1	1	0.772625	0.050099	0.122102	-0.0192275	0.167859	-0.101762	0.281802	0.273369	0.0843131	-0.167029	-0.0276607	0.0709491	-0.167029	-0.167029	0.0908439	0.294153	0.156864	0.242493	0.329227	0.233252	0.0356211	-0.010955	0.298193	-0.35502	-0.456477	-0.272833	0.0356211	-0.216717	-0.272833	-0.288073	0.178583	-1.78099	0.0776825	-0.0192275	0.020644	0.0129571	-0.0820184	0.0709491	0.0641097	-0.216717	0.586988	-0.65605	-0.00283712	0.134001	0.595183
125	107	Jalama Cr.	1	1	0.756007	0.0317314	0.116903	-0.0651786	0.116903	-0.0304165	0.278886	0.231304	0.110913	-0.14436	-0.00605712	0.0244322	-0.123171	-0.178218	0.110913	0.270614	0.207823	0.257902	0.235851	0.226708	0.0244322	-0.00605712	0.274769	-0.424201	-0.491147	-0.284022	0.0529207	-0.166636	-0.112951	-0.190117	0.182999	-1.79218	0.03891	0.00176822	-0.0304165	-0.0388496	-0.083662	0.079655	0.0860891	-0.202352	0.571644	-0.632476	-0.0221439	0.15667	0.577863
129	108	Jalama Cr.	1	1	0.768452	0.00168031	0.146737	-0.021385	0.107484	-0.0374718	0.263558	0.291331	0.0577963	-0.0896498	-0.0374718	0.0643271	-0.159688	-0.205445	0.124743	0.283575	0.146737	0.229478	0.279645	0.229478	0.0375929	0.0164036	0.283575	-0.419325	-0.482994	-0.230269	0.0375929	-0.181964	-0.118295	-0.330384	0.167671	-1.80751	0.0833504	-0.021385	-0.0135597	-0.00587283	-0.128279	0.0577963	0.0511657	-0.128279	0.586557	-0.61562	-0.00587283	0.141342	0.582645
133	109	Jalama Cr.	1	1	0.744523	0.0934769	0.0667426	-0.0250278	0.106251	-0.0605001	0.23119	0.296786	0.0803154	-0.0991295	-0.0605001	-0.000204185	-0.214084	-0.241236	0.0455533	0.267402	0.0527319	0.170492	0.245126	0.211885	0.0527319	-0.0165946	0.280239	-0.410379	-0.502149	-0.255477	0.0382541	-0.164396	-0.164396	-0.255477	0.201901	-0.954447	0.099911	-0.0605001	-0.0424019	-0.0336279	-0.214084	0.03083	0.03083	-0.28544	0.595782	-0.556507	-0.0336279	0.0934769	0.613755
153	28	Santa Inez R.	1	1	0.757533	0.0261785	0.0788849	-0.0760171	0.136877	-0.058643	0.229422	0.254976	0.0331274	-0.103455	-0.0502098	0.0261785	-0.164153	-0.198011	0.0533308	0.286865	0.1146	0.17827	0.298245	0.188029	0.0261785	-0.0258505	0.233787	-0.334849	-0.510941	-0.274851	0.00463886	-0.164153	-0.247699	-0.334849	0.131414	-0.988062	0.0850452	-0.0338194	-0.0941153	-0.0849719	-0.103455	0.0533308	0.0598617	-0.247699	0.584035	-0.443994	-0.0180251	0.136877	0.58014
157	29	Santa Inez R.	1	1	0.758026	-0.00132152	0.10864	-0.0646034	0.0970582	-0.0561702	0.25721	0.296012	0.0340064	-0.138705	-0.0397798	0.0407398	-0.170114	-0.240695	0.0603354	0.26125	0.0970582	0.191614	0.299708	0.172309	0.027167	-0.00132152	0.280905	-0.3572	-0.471144	-0.267024	0.0202182	-0.181109	-0.181109	-0.280812	0.191614	-1.29505	0.085159	0.0340064	-0.0561702	-0.0819774	-0.0646034	0.085159	0.114317	-0.309776	0.576131	-0.568054	0.027167	0.130916	0.580009
161	30	Santa Inez R.	1	1	0.764175	-0.0334988	0.127353	-0.0565641	0.0604057	-0.0334988	0.256152	0.236497	0.0663961	-0.0565641	0.0024138	-0.00453506	-0.194867	-0.240624	0.089564	0.252291	0.1007	0.171556	0.289433	0.185344	0.0481713	0.0604057	0.267531	-0.349769	-0.495897	-0.240624	0.0419223	-0.184143	-0.265448	-0.305565	0.171556	-0.951829	0.111558	-0.0334988	-0.0487387	-0.0487387	-0.194867	0.0481713	0.0355822	-0.349769	0.583284	-0.566478	-0.0115969	0.111558	0.58509
177	34	Santa Inez R.	1	1	0.761693	-0.00075189	0.148417	-0.0618059	0.111545	-0.0302069	0.230952	0.213918	0.0399931	-0.0871117	-0.123324	0.0132588	-0.206298	-0.254603	0.0772411	0.274616	0.111545	0.177706	0.2858	0.19619	0.0464272	0.0334622	0.251345	-0.354718	-0.507328	-0.267568	-0.00075189	-0.184022	-0.173298	-0.354718	0.138198	-0.831839	0.111545	-0.00793048	-0.0871117	-0.0958856	-0.195017	0.0527674	0.0527674	-0.229779	0.575646	-0.530809	-0.0302069	0.138198	0.571853
185	36	Santa Inez R.	1	1	0.772377	0.0277836	0.159353	-0.00697855	0.173912	-0.0949337	0.219192	0.271775	0.0781931	-0.122372	-0.0691265	0.0344141	-0.18307	-0.228827	0.0473791	0.275568	0.106965	0.192594	0.297656	0.21487	0.0142107	0.00726189	0.267949	-0.337972	-0.506376	-0.253651	0.0210502	-0.18307	-0.161881	-0.322732	0.159353	-1.4841	0.101361	-0.00697855	-0.0691265	-0.0608539	-0.0949337	0.0722027	0.0661285	-0.228827	0.584086	-0.506376	-0.00697855	0.173912	0.589619
189	93	Morro Bay	1	1	0.776617	0.0475032	0.127814	-0.0511066	0.127814	-0.0865789	0.294402	0.245645	0.0406638	-0.0774355	-0.026283	0.00475125	-0.190475	-0.240163	0.0542366	0.27875	0.0925816	0.200365	0.258357	0.195566	0.0337149	0.0194745	0.282716	-0.327313	-0.503404	-0.214609	0.0542366	-0.202374	-0.281555	-0.396949	0.133418	-1.45765	0.0608672	0.0406638	-0.0183141	-0.026283	-0.0511066	0.116385	0.13895	-0.135427	0.567659	-0.644733	0.0194745	0.133418	0.585716
193	94	Morro Bay	1	1	0.759041	0.0041197	0.122219	-0.0777844	0.10103	-0.0944901	0.258638	0.269822	0.0552722	-0.120819	-0.00966859	0.0240145	-0.222277	-0.245758	0.0552722	0.280725	0.0955668	0.189166	0.262398	0.19794	-0.023909	0.0041197	0.262398	-0.310699	-0.50103	-0.270581	0.0240145	-0.29691	-0.29691	-0.421849	0.111754	-0.80206	0.0240145	0.0108531	-0.0538722	-0.0386323	-0.023909	0.0955668	0.106425	-0.168592	0.572688	-0.59794	-0.00271973	0.117018	0.576338
209	98	Morro Bay	1	1	0.773944	0.0497903	0.0749739	0.0230561	0.126805	-0.0687143	0.261142	0.291901	0.0562244	-0.104187	-0.0520086	0.0497903	-0.196501	-0.18522	0.121343	0.288173	0.153134	0.232316	0.320626	0.210487	0.0562244	0.0432594	0.284413	-0.313886	-0.497531	-0.257771	0.0366289	-0.219982	-0.271135	-0.378344	0.163235	-1.82204	0.0497903	0.00904534	-0.0204096	-0.0204096	-0.0438907	0.0929472	0.126805	-0.174225	0.589203	-0.630156	0.0298955	0.142794	0.598464
217	100	Morro Bay	1	1	0.783949	0.0469456	0.127352	0.000369438	0.121192	-0.0611486	0.284694	0.276094	0.0542448	-0.0706939	-0.0426652	0.0242816	-0.232545	-0.192428	0.114943	0.305477	0.145325	0.215613	0.301399	0.210592	0.0469456	0.0542448	0.284694	-0.401687	-0.493458	-0.246785	0.0319684	-0.192428	-0.179838	-0.362179	0.145325	-1.76966	0.0822735	0.0164563	-0.0337104	-0.0337104	-0.144123	0.108602	0.102168	-0.192428	0.608532	-0.609963	0.0319684	0.133426	0.600376
221	101	Morro Bay	1	1	0.773651	0.0480836	0.0983887	-0.0356934	0.111753	-0.0175952	0.246451	0.283435	0.0556368	-0.0450334	-0.0450334	-0.00882123	-0.21643	-0.23067	0.07036	0.278981	0.0915493	0.211287	0.287844	0.200694	0.0630608	0.0246025	0.283435	-0.365369	-0.503671	-0.292818	0.0164846	-0.151489	-0.21643	-0.32758	0.143467	-1.23067	0.0846005	0.0164846	-0.0743228	-0.0743228	-0.189277	0.0846005	0.0915493	-0.21643	0.59756	-0.62861	0.00821211	0.0983887	0.599705
229	37	Arroyo de Corral	1	1	0.772352	0.0190239	0.165152	-0.0187647	0.115934	-0.0689313	0.274296	0.262062	0.0470526	-0.105915	-0.0601573	0.0117247	-0.215059	-0.215059	0.0669475	0.293951	0.115934	0.180392	0.290091	0.180392	0.0402132	0.0332643	0.286196	-0.327764	-0.458097	-0.168063	0.0604166	-0.215059	-0.146343	-0.327764	0.170292	-1.80488	0.149358	-0.0267336	-0.0187647	-0.0109393	-0.0348515	0.104196	0.0859707	-0.115675	0.571286	-0.645184	-0.0187647	0.132967	0.573311
233	38	Arroyo de Corral	1	1	0.756618	0.068472	0.0751026	-0.0454713	0.100657	-0.121192	0.233282	0.251194	0.0944078	-0.153377	-0.0368711	0.0408885	-0.25308	-0.212962	0.0816335	0.272592	0.147653	0.195078	0.284942	0.184978	-0.028438	-0.0542452	0.276748	-0.329468	-0.489169	-0.188139	0.0548992	-0.25308	-0.26732	-0.402019	0.153186	-1.04547	0.106817	-0.0120476	-0.0454713	-0.0454713	-0.0912288	0.100657	0.0944078	-0.142381	0.556589	-0.598313	-0.0120476	0.142049	0.554412
237	39	Arroyo de Corral	1	1	0.772366	0.0628355	0.130736	0.005797	0.130736	-0.126829	0.249922	0.271111	0.0492627	-0.148018	-0.025802	0.0133501	-0.218599	-0.244928	0.107255	0.29914	0.136413	0.199312	0.279306	0.208964	-0.00188983	0.0133501	0.295245	-0.30292	-0.449048	-0.20601	0.0628355	-0.244928	-0.20601	-0.352138	0.158407	-1.79584	0.107255	-0.00971517	-0.025802	-0.0176841	-0.0688366	0.10118	0.113245	-0.126829	0.567985	-0.519629	0.0207742	0.158407	0.576258
241	40	Arroyo de Corral	1	1	0.766642	0.0586906	0.119107	-0.0431083	0.113429	-0.0771881	0.232616	0.262	0.0387958	-0.104626	-0.0431083	0.0319564	-0.199182	-0.199182	0.0899483	0.293314	0.101848	0.210339	0.285694	0.201099	0.0319564	0.0107671	0.277939	-0.33602	-0.563264	-0.187601	0.0387958	-0.24887	-0.235905	-0.387173	0.156895	-1.46635	0.0899483	-0.0115093	-0.0270215	-0.0349904	-0.0431083	0.0959387	0.0959387	-0.114172	0.586724	-0.563264	-0.0115093	0.135706	0.571072
265	49	Arroyo de Corral	1	1	0.775616	0.0210733	0.151152	-0.0300792	0.11936	-0.0379046	0.23457	0.29728	0.0412767	-0.0792973	-0.0458735	0.0478075	-0.198484	-0.176207	0.0909645	0.304518	0.161252	0.204004	0.304518	0.212959	0.0346461	0.0605818	0.278638	-0.301146	-0.499514	-0.198484	0.0210733	-0.246788	-0.259753	-0.398056	0.135547	-1.82402	0.0850556	-0.00741525	-0.0148393	-0.0223924	-0.0300792	0.0850556	0.102546	-0.115509	0.581568	-0.602176	0.00706257	0.140811	0.589089
273	51	Rodeo Lagoon	1	1	0.774197	0.040113	0.135496	-0.0167919	0.103782	0.0246008	0.228721	0.27101	0.0550902	-0.0345206	-0.053004	0.0550902	-0.253364	-0.2244	0.0246008	0.292838	0.147561	0.233628	0.309544	0.208517	0.0324262	0.0623894	0.252721	-0.373339	-0.601819	-0.159459	-0.00819168	-0.253364	-0.2244	-0.460489	0.135496	-1.01679	0.040113	0.000241484	-0.0925126	-0.0822934	-0.210612	0.040113	0.0550902	-0.210612	0.587434	-0.569634	-0.0167919	0.15347	0.598105
277	52	Rodeo Lagoon	1	1	0.753637	0.0506148	0.0832839	-0.074324	0.119496	-0.0395619	0.257272	0.231207	0.0437753	-0.0834674	-0.0653691	0.022586	-0.187363	-0.224086	0.101767	0.273819	0.168714	0.222158	0.293653	0.163513	0.0152868	0.022586	0.281861	-0.375354	-0.579474	-0.211497	0.0573481	-0.250415	-0.211497	-0.357625	0.0895328	-0.852475	0.0368265	-0.047995	-0.047995	-0.0565952	-0.164501	0.0437753	0.0573481	-0.211497	0.574849	-0.609437	-0.0312894	0.142062	0.574849
281	53	Rodeo Lagoon	1	1	0.764306	0.039091	0.111094	-0.0386686	0.128822	-0.0219629	0.249396	0.236032	0.0666745	-0.0560427	-0.0560427	0.0171892	-0.202171	-0.227725	0.0926103	0.266598	0.145856	0.212803	0.291188	0.222244	0.0666745	0.039091	0.270795	-0.366028	-0.51579	-0.227725	0.0666745	-0.21476	-0.299081	-0.384511	0.128822	-1.14418	0.0666745	-0.0219629	-0.0560427	-0.0472688	-0.144179	0.0666745	0.0666745	-0.189936	0.584175	-0.667058	-0.0138451	0.122993	0.571825
285	54	Rodeo Lagoon	1	1	0.781854	0.0980352	0.038267	-0.0227869	0.11027	-0.0227869	0.22142	0.230661	0.0980352	-0.0310595	-0.0310595	-0.0480928	-0.255701	-0.299905	0.0724811	0.252937	0.11626	0.211979	0.286361	0.19742	0.0453289	0.00881205	0.265774	-0.366852	-0.570972	-0.228549	0.0522777	-0.167279	-0.155998	-0.299905	0.104196	-1.26994	0.0658505	0.0163652	-0.0394926	-0.0394926	-0.0394926	0.079012	0.0980352	-0.255701	0.581317	-0.633119	0.00881205	0.145032	0.591394
289	55	Rodeo Lagoon	1	1	0.764558	0.022122	0.12957	-0.0903002	0.135479	-0.0525116	0.257473	0.243971	0.0724271	-0.0805403	-0.061655	0.022122	-0.202274	-0.215239	0.0724271	0.266247	0.163874	0.21073	0.261882	0.190526	0.0296751	0.0296751	0.274847	-0.411534	-0.529633	-0.17745	0.0296751	-0.228603	-0.256632	-0.39133	0.0987561	-0.733753	0.022122	-0.0261827	-0.0347829	-0.0435568	-0.165551	0.0443984	0.0443984	-0.271355	0.578001	-0.654572	-0.0261827	0.12358	0.5651
325	64	Estero Americano	1	1	0.78834	0.0574105	0.155897	0.024618	0.116388	-0.0394995	0.256567	0.261531	0.123228	-0.0701683	-0.0394995	0.00724393	-0.205831	-0.19159	0.0951991	0.299319	0.116388	0.209142	0.294771	0.236126	0.0729227	0.0160179	0.261531	-0.340529	-0.478832	-0.302741	0.0160179	-0.302741	-0.19159	-0.285012	0.136592	-1.72871	0.10944	0.0160179	-0.103169	-0.103169	-0.151473	0.102378	0.129961	-0.11475	0.602605	-0.641559	0.0330512	0.149557	0.602605
333	66	Estero Americano	1	1	0.775369	0.0848092	0.0965476	-0.0226388	0.1353	-0.0709435	0.262879	0.274565	0.0788188	-0.0709435	-0.0150857	0.0410302	-0.222211	-0.222211	0.107977	0.274565	0.113581	0.208258	0.266809	0.230086	0.0603354	0.0276663	0.19921	-0.331356	-0.477484	-0.234446	0.0343997	-0.26	-0.234446	-0.380574	0.1353	-1.82427	0.0603354	0.0276663	-0.0150857	-0.0150857	-0.000362443	0.1353	0.140564	-0.155264	0.594398	-0.574394	0.0539952	0.1353	0.571734
337	67	Estero Americano	1	1	0.783242	0.0162745	0.137517	-0.0142148	0.131913	-0.0470073	0.249744	0.270728	0.131913	-0.131328	-0.101365	0.00885053	-0.223099	-0.223099	0.0779314	0.274806	0.0779314	0.189905	0.286815	0.236649	0.0307524	0.00885053	0.254023	-0.412155	-0.524129	-0.323214	0.0235738	-0.292179	-0.263216	-0.277456	0.137517	-0.976426	0.0779314	0.0307524	-0.101365	-0.121109	-0.131328	0.0905206	0.0966809	-0.236064	0.609035	-0.608449	0.00885053	0.159236	0.605258
345	69	Estero Americano	1	1	0.782618	0.0254512	0.146273	0.00874546	0.133684	-0.0267269	0.245658	0.269658	0.0646033	0.000145286	-0.055372	-0.0175835	-0.207463	-0.236427	0.0646033	0.292401	0.093567	0.198802	0.278899	0.19327	0.0793265	0.0865051	0.250565	-0.376605	-0.522733	-0.318613	0.00874546	-0.397795	-0.251667	-0.267461	0.114089	-1.2217	0.093567	0.00874546	-0.119041	-0.130623	-0.167346	0.093567	0.114089	-0.167346	0.602205	-0.552697	0.0493633	0.133684	0.604371
349	70	Manchester Bch, Brush Creek	1	1	0.783289	0.103558	0.110737	-0.0118353	0.124747	0.0243769	0.244485	0.249686	0.0735949	-0.0213806	-0.0411246	-0.0118353	-0.243229	-0.276653	0.0578007	0.303131	0.103558	0.194639	0.29389	0.170505	0.0657696	0.0496828	0.259905	-0.33217	-0.498502	-0.25962	0.0243769	-0.25962	-0.183231	-0.33217	0.124747	-1.19747	0.0735949	-0.00249523	-0.106391	-0.106391	-0.197472	0.0578007	0.0578007	-0.227435	0.613209	-0.595412	-0.0118353	0.144951	0.60644
353	71	Manchester Bch, Brush Creek	1	1	0.799082	0.0574872	0.143402	-0.0244169	0.148934	-0.000504725	0.259907	0.300525	0.126369	0.0071821	0.0221593	-0.00833006	-0.217214	-0.257331	0.0773821	0.308212	0.0901563	0.21979	0.272497	0.224435	0.0708512	0.0574872	0.280691	-0.368482	-0.518244	-0.19239	0.0642206	-0.180491	-0.204625	-0.333719	0.143402	-1.79445	0.10864	-0.0411226	0.0071821	-0.0244169	0.0506478	0.0574872	-0.10524	-0.271571	0.607333	-0.669512	-0.0244169	0.10864	0.622375
365	74	Manchester Bch, Brush Creek	1	1	0.794888	0.104692	0.128826	0.0304462	0.157221	0.0377454	0.228077	0.2849	0.122917	-0.0080121	0.00778217	-0.0414359	-0.263285	-0.249044	0.0725075	0.2849	0.157221	0.218636	0.320292	0.213837	0.110852	0.0589347	0.2849	-0.360195	-0.509957	-0.196338	0.0725075	-0.397983	-0.138346	-0.309042	0.183873	-1.78616	0.116927	-0.01613	-4.31676e-05	-4.31676e-05	-0.149341	0.0304462	0.0589347	-0.278008	0.598051	-0.661225	-0.0244025	0.104692	0.603986
373	114	Manchester Bch, Brush Creek	1	1	0.792818	0.0601147	0.136503	-0.12441	0.150291	-0.0326393	0.27353	0.189209	0.0922994	-0.0326393	-0.076105	0.0162093	-0.208731	-0.294161	0.0601147	0.312594	0.107539	0.207434	0.268391	0.224925	0.0683873	0.0516816	0.283631	-0.313466	-0.509761	-0.275677	0.0343075	-0.257949	-0.377135	-0.333669	0.114963	-0.956919	0.0999863	0.00686923	-0.0995861	-0.0995861	-0.240915	0.0999863	0.0601147	-0.224525	0.596964	-0.614496	0.0162093	0.170186	0.577108
377	115	Manchester Bch, Brush Creek	1	1	0.778445	0.0388567	0.109438	-0.0559297	0.0794745	0.00338434	0.223381	0.239772	0.0871613	-0.00595569	-0.0666535	-0.00595569	-0.206316	-0.288502	0.0472898	0.304414	0.116616	0.206348	0.280676	0.2121	0.0716492	0.0302565	0.270806	-0.346494	-0.522585	-0.306986	0.00338434	-0.191592	-0.23735	-0.306986	0.102138	-0.714471	0.0472898	0.00338434	-0.124645	-0.124645	-0.288502	0.0716492	0.0716492	-0.306986	0.591358	-0.627321	0.00338434	0.137466	0.596104
385	76	Humboldt Bay	1	1	0.778078	0.0563778	0.144117	-0.021509	0.149381	-0.0138222	0.247336	0.259687	0.0432163	-0.0293343	-0.116485	0.217075	-0.292576	-0.238218	0.0563778	0.267729	0.0995347	0.203431	0.275626	0.184545	0.0628119	0.0691521	0.271696	-0.389486	-0.539248	-0.213395	0.0498469	-0.278335	-0.238218	-0.338333	0.116794	-1.16764	0.075401	-0.00626903	-0.0454212	-0.0373033	-0.0975992	0.036483	0.0432163	-0.307299	0.578608	-0.593606	-0.0293343	0.111117	0.595791
389	77	Humboldt Bay	1	1	0.764379	0.0615933	0.0803427	-0.0385219	0.109898	0.0144142	0.262508	0.229084	0.0803427	-0.0896744	-0.0549123	-6.35997e-05	-0.226848	-0.226848	0.0679335	0.282163	0.109898	0.206808	0.270477	0.206808	0.0615933	0.0741824	0.285989	-0.355942	-0.566796	-0.202714	0.0864169	-0.279554	-0.239437	-0.469886	0.142898	-1.16886	0.0679335	-6.35997e-05	-0.0227276	-0.0227276	-0.0633454	0.0615933	0.0924072	-0.239437	0.567541	-0.594824	-0.0150408	0.115575	0.575437
397	79	Humboldt Bay	1	1	0.792542	0.079941	0.17559	0.0119439	0.144182	-0.0185454	0.278518	0.262281	0.079941	0.0045199	-0.0265143	0.0334836	-0.21484	-0.21484	0.0984244	0.286415	0.08619	0.236727	0.278518	0.218816	0.0736008	0.0671667	0.274516	-0.378697	-0.480154	-0.167843	0.0472719	-0.343935	-0.190706	-0.378697	0.133187	-1.80467	0.104415	-0.0265143	-0.0107201	-0.0185454	-0.115455	0.0671667	0.0606358	-0.227429	0.608448	-0.644965	-0.0346322	0.17559	0.617669
405	81	Humboldt Bay	1	1	0.757364	0.0156877	0.0887948	-0.109251	0.146021	-0.0903657	0.224308	0.250374	0.094869	-0.0997057	-0.0548934	-0.00658869	-0.257314	-0.230985	0.0504498	0.258726	0.112598	0.201324	0.258726	0.210664	0.0156877	0.129631	0.25457	-0.364524	-0.586372	-0.285342	0.0228663	-0.271102	-0.206161	-0.364524	0.0887948	-0.721071	0.0763855	-0.0221009	-0.0464602	-0.0548934	-0.109251	0.0570804	0.0636113	-0.257314	0.587784	-0.507191	-0.0300698	0.135164	0.573996
413	113	Humboldt Bay	1	1	0.773723	0.0481554	0.0846722	-0.0844702	0.137379	0.00828385	0.265408	0.241671	0.13113	-0.074251	-0.054507	-0.00874948	-0.260561	-0.245321	0.0984605	0.265408	0.0984605	0.178771	0.221699	0.2318	0.0776103	-0.054507	0.274552	-0.365297	-0.531628	-0.230598	0.0246743	-0.189206	-0.216358	-0.3855	0.137379	-1.10566	0.0846722	-0.00874948	-0.0642668	-0.074251	-0.139518	0.0916211	0.0776103	-0.20257	0.597632	-0.593776	0.00828385	0.137379	0.593311
4	143	Ventura	1	1	0.760917	-0.00110467	0.0500479	-0.0912813	0.127214	-0.135187	0.230142	0.260901	0.073529	-0.154072	0.0252243	0.0315644	-0.163832	-0.21622	0.1012	0.275501	0.127214	0.218021	0.286137	0.238038	0.0252243	0.0187902	0.260901	-0.427073	-0.552012	-0.163832	0.0792061	-0.263217	-0.21622	-0.344887	0.205553	-1.50625	0.0792061	-0.00794409	-0.014893	-0.014893	-0.0219548	0.0792061	0.1012	-0.163832	0.58365	-0.464862	-0.0438566	0.146958	0.581881
9	148	Ventura	1	1	0.736	0.0627641	0.0802548	-0.0297068	0.0686729	-0.0845555	0.224747	0.244764	0.0445392	-0.0762829	-0.0762829	-0.0224076	-0.209494	-0.26908	0.0567737	0.240834	0.0802548	0.143924	0.244764	0.172569	0.0319501	0.0123546	0.240834	-0.438831	-0.545286	-0.244256	0.0445392	-0.17731	-0.220775	-0.256491	0.107926	-1.32344	0.0319501	-0.0224076	-0.0371308	-0.0523708	-0.110363	0.0627641	0.0567737	-0.220775	0.555467	0.271323	-0.0371308	0.0802548	0.557376
13	4	San Onofre Cr.	2	1	0.739941	-0.0142516	0.101387	-0.0949076	0.0899576	-0.00695241	0.24428	0.240202	0.0409711	-0.122346	-0.0216757	-0.0216757	-0.228801	-0.293742	0.0278097	0.271801	0.117986	0.164286	0.294078	0.164286	0.0409711	0.0278097	0.236086	-0.37013	-0.462884	-0.253625	0.0142369	-0.216902	-0.0527099	-0.322706	0.0344403	-0.882014	0.0344403	0.0344403	-0.0608278	-0.0691003	-0.0608278	0.0957099	0.0899576	-0.151635	0.589645	-0.67116	-0.00695241	0.106991	0.584112
17	5	San Onofre Cr.	2	1	0.743006	-0.0604512	0.149064	-0.0351453	0.0399194	0.0187301	0.257612	0.261768	-0.0112331	-0.0604512	-0.0270274	0.0259087	-0.203119	-0.227942	0.0918372	0.293657	0.143669	0.204367	0.301277	0.159657	0.0534922	0.0534922	0.218302	-0.416998	-0.458391	-0.215353	0.0399194	-0.328057	-0.168357	-0.203119	0.121392	-1.2823	-0.0873233	-0.0035463	-0.0604512	-0.051851	0.0259087	0.11564	0.159657	-0.168357	0.584971	-0.645478	0.0259087	0.0467588	0.579035
25	117	San Onofre Cr.	2	1	0.780939	0.0710529	0.101542	0.0382604	0.101542	-0.0358413	0.23378	0.270209	0.0208863	-0.0460605	-0.0160973	0.0296602	-0.206912	-0.222152	0.108841	0.33069	0.130031	0.23378	0.33069	0.194013	0.0549661	0.0549661	0.244504	-0.34709	-0.523182	-0.307582	0.0296602	-0.222152	-0.125242	-0.326887	0.175788	-1.66931	0.0119314	0.0296602	-0.137831	-0.125242	-0.113007	0.0941182	0.11602	-0.137831	0.593141	-0.555366	0.0208863	0.11602	0.600203
5	122	Las Pulgas	2	1	0.784993	0.059151	0.111329	-0.135826	-0.0566443	0.0205216	0.250376	0.262114	0.0205216	-0.000162972	-0.0218822	-0.0218822	-0.215007	-0.270524	0.0205216	0.326572	0.135241	0.165204	0.316472	0.111329	0.0860232	0.0682944	0.244386	-0.436856	-0.436856	-0.334193	-0.0218822	-0.290728	-0.270524	-0.150549	0.103057	-0.612947	-0.0331632	0.0402657	-0.181583	-0.197973	-0.251219	0.0946233	0.0772493	-0.181583	0.607161	-0.533766	0.059151	0.0946233	0.596568
6	123	Las Pulgas	2	1	0.787703	0.085405	0.0769718	-0.0742958	0.085405	0.00287012	0.250215	0.226734	0.0128543	0.00287012	-0.0742958	-0.00734904	-0.199235	-0.250387	0.0321595	0.328443	0.11759	0.226734	0.318792	0.11759	0.0936775	0.0769718	0.244463	-0.48447	-0.454507	-0.329568	0.0226142	-0.232658	-0.18344	-0.375326	0.101795	-0.727508	-0.00734904	0.0226142	-0.18344	-0.18344	-0.250387	0.0595977	0.11759	-0.153477	0.581589	-0.551417	0.0414995	0.085405	0.602398
8	125	Las Pulgas	2	1	0.791622	0.038294	0.038294	-0.122557	0.0778025	0.0278286	0.234589	0.247554	0.0682572	-0.0051717	-0.0051717	-0.0167536	-0.204744	-0.283925	0.0171047	0.328859	0.131048	0.178473	0.334123	0.147438	0.122615	0.0485132	0.234589	-0.505774	-0.438827	-0.380835	0.00610931	-0.262736	-0.107834	-0.354506	0.0682572	-0.681865	0.0171047	0.038294	-0.204744	-0.204744	-0.283925	0.122615	0.0778025	-0.204744	0.627232	-0.505774	0.0682572	0.0682572	0.613702
10	138	Sn Mateo	2	1	0.784452	0.0402357	0.132006	-0.0991327	0.0650593	-0.0141219	0.272185	0.235756	0.0486689	-0.0545506	-0.00457662	-0.0238818	-0.204936	-0.235971	0.0730282	0.296453	0.117995	0.132006	0.301148	0.177764	0.0486689	0.0885404	0.235756	-0.412062	-0.463214	-0.305607	0.00476341	-0.111032	-0.235971	-0.305607	0.241151	-1.3663	0.0139068	-0.00457662	-0.0762698	-0.111032	-0.123266	0.110817	0.110817	-0.123266	0.604507	-0.553391	0.0139068	0.0960935	0.583086
29	7	Winchester Cyn	1	2	0.754855	-0.061755	0.14035	-0.0232967	0.103478	-0.0459607	0.247244	0.25893	0.0120312	-0.0951787	-0.112908	0.0187646	-0.203084	-0.237846	0.0809125	0.266549	0.0866648	0.201486	0.292211	0.192623	0.0631838	0.0187646	0.235235	-0.346991	-0.493119	-0.317027	-0.00881891	-0.214365	-0.140936	-0.26267	0.155241	-0.891059	0.0691741	0.00519181	-0.140936	-0.131391	-0.122051	0.0979459	0.0866648	-0.214365	0.587868	-0.5637	-0.00175705	0.075083	0.578763
37	9	Winchester Cyn	1	2	0.747819	-0.0426824	0.165594	-0.0865879	0.0673891	0.0194655	0.223586	0.241314	-0.018323	-0.0597157	-0.0597157	-0.00281086	-0.202383	-0.240172	0.0266441	0.274738	0.0673891	0.149799	0.290532	0.155128	0.0194655	0.033706	0.274738	-0.343712	-0.503413	-0.202383	0.0474943	-0.227207	-0.178902	-0.343712	0.170733	-0.855596	0.0406548	0.0738232	-0.0597157	-0.0684896	-0.145902	0.0542276	0.0864123	-0.227207	0.557285	-0.582594	-0.00281086	0.104637	0.561461
45	11	Winchester Cyn	1	2	0.761921	-0.0253458	0.198079	-0.0333147	0.091624	-0.0844672	0.251325	0.238613	0.0124428	-0.0175204	-0.0667384	-0.0333147	-0.197507	-0.209406	0.109353	0.294989	0.103523	0.16371	0.255481	0.15337	0.0336321	0.0603664	0.259597	-0.367768	-0.510436	-0.23423	0.0404715	-0.185925	-0.152925	-0.30331	0.202775	-1.28859	0.0976144	0.0196214	-0.0667384	-0.0667384	-0.13224	0.0793896	0.0731406	-0.22164	0.576714	-0.510436	-0.00228045	0.0603664	0.572748
49	12	Winchester Cyn	1	2	0.77406	-0.0381706	0.180118	-0.0751542	0.128966	-0.0207965	0.275955	0.240116	0.0424853	-0.0381706	-0.0656089	0.0198213	-0.184299	-0.184299	0.0977081	0.30906	0.0977081	0.185447	0.280233	0.190711	0.064025	0.064025	0.280233	-0.348155	-0.473094	-0.148583	0.0497845	-0.348155	-0.251245	-0.237005	0.163728	-1.77412	0.0709738	-0.0123634	-0.0656089	-0.0471255	-0.105117	0.0977081	0.0845466	-0.148583	0.589697	-0.497918	0.0275081	0.140865	0.608093
53	13	Winchester Cyn	1	2	0.755398	-0.0556896	0.167736	-0.0252003	0.123026	-0.0717765	0.24534	0.253166	0.0101277	-0.0478643	-0.0717765	0.0427968	-0.216269	-0.216269	0.055206	0.300858	0.128227	0.212548	0.216785	0.186219	0.016861	0.00328823	0.241374	-0.364689	-0.54078	-0.318931	-0.0107225	-0.193992	-0.133294	-0.333654	0.15819	-1.09708	0.0790089	0.0101277	-0.133294	-0.123954	-0.14284	0.0847613	0.0904384	-0.123954	0.585965	-0.473833	0.0300225	0.112433	0.585965
57	14	Winchester Cyn	1	2	0.760327	-0.0537783	0.180305	-0.0385383	0.111848	-0.0616036	0.243357	0.254939	0.0305426	-0.0776905	-0.102996	0.00421365	-0.210902	-0.199906	0.0956608	0.294944	0.215067	0.219223	0.284394	0.161822	0.0241085	0.010947	0.243357	-0.386993	-0.523213	-0.296816	0.00421365	-0.199906	-0.178717	-0.354808	0.171162	-1.02382	0.0788473	0.0241085	-0.148754	-0.178717	-0.178717	0.0956608	0.0845244	-0.199906	0.576432	-0.500936	0.0305426	0.132532	0.58364
61	15	Winchester Cyn	1	2	0.770467	-0.0620421	0.19323	0.00983986	0.114049	-0.00513729	0.260177	0.303446	0.00983986	0.00241584	-0.1078	0.0171391	-0.20471	-0.20471	0.0902462	0.292066	0.0840859	0.251825	0.321773	0.188378	0.0585318	0.114049	0.264294	-0.363072	-0.482259	-0.26965	0.0243177	-0.242498	-0.1078	-0.283891	0.19323	-1.80677	-0.00513729	0.0383284	-0.1078	-0.0982543	-0.148228	0.10822	0.102311	-0.20471	0.6026	-0.482259	0.0383284	0.136615	0.596923
65	16	Winchester Cyn	1	2	0.781798	0.0369465	0.17862	0.0113924	0.126347	-0.0677888	0.260034	0.292219	0.0431069	-0.100581	-0.0157598	0.0783392	-0.184902	-0.184902	0.0610802	0.331728	0.17862	0.221232	0.337977	0.229275	0.0669098	0.0179233	0.248753	-0.31679	-0.507121	-0.264083	0.0243574	-0.303002	-0.264083	-0.360993	0.146091	-1.85391	0.0949385	-0.00881094	-0.0599635	-0.100581	-0.0921482	0.0839431	0.100334	-0.12691	0.605148	-0.485932	0.0113924	0.121267	0.608489
73	18	Agua Caliente	1	2	0.757206	-0.0119444	0.114661	-0.0186778	0.0889561	-0.0395279	0.22436	0.268564	-0.0119444	-0.0540058	-0.0766698	0.0502035	-0.233793	-0.233793	0.0559558	0.278946	0.119625	0.200448	0.324361	0.187979	0.0502035	0.0324747	0.23584	-0.3777	-0.482435	-0.319708	-0.00531385	-0.171645	-0.212074	-0.333496	0.114661	-0.921768	0.0559558	0.00121702	-0.125888	-0.125888	-0.171645	0.0782322	0.0942203	-0.143617	0.579976	-0.502638	-0.0119444	0.0836272	0.588442
81	20	Agua Caliente	1	2	0.758696	0.00942098	0.0730901	-0.0304505	0.0664595	-0.00609119	0.207789	0.23127	0.00173415	-0.00609119	-0.074356	-0.0140601	-0.22794	-0.241304	0.0316974	0.28293	0.0597261	0.182965	0.28697	0.151173	0.0796209	0.0986442	0.244772	-0.366243	-0.516005	-0.348514	-0.022178	-0.269333	-0.155389	-0.241304	0.156636	-0.705061	0.0730901	0.0169741	-0.190151	-0.178252	-0.190151	0.0796209	0.086055	-0.178252	0.58396	-0.516005	0.0169741	0.110879	0.585985
85	21	Agua Caliente	1	2	0.78585	0.0201237	0.136629	0.0065509	0.151693	0.0065509	0.248603	0.282757	0.0201237	-0.0369148	-0.0603959	0.0523084	-0.180006	-0.213006	0.0523084	0.286392	0.0397193	0.236594	0.29357	0.224244	0.0822716	0.0523084	0.260289	-0.361426	-0.47057	-0.330392	-0.000397957	-0.201725	-0.0852195	-0.274276	0.175693	-1.83855	0.1103	0.0267543	-0.120692	-0.130032	-0.149337	0.1103	0.1103	-0.149337	0.60515	-0.537517	0.0397193	0.121024	0.601662
93	23	Agua Caliente	1	2	0.768904	0.00371789	0.102328	-0.0703838	0.141246	-0.0603996	0.24063	0.259936	0.0520226	-0.0910684	-0.0317544	-0.00488228	-0.288879	-0.241454	0.0443357	0.300469	0.0443357	0.182638	0.287374	0.193775	0.0595757	-0.00488228	0.255189	-0.36143	-0.473403	-0.342124	-0.0136562	-0.159784	-0.135651	-0.256694	0.159471	-0.858754	0.0885394	0.0365104	-0.14755	-0.14755	-0.198702	0.0954883	0.0885394	-0.185338	0.570306	-0.624671	0.0285415	0.115692	0.579449
101	25	Agua Caliente	1	2	0.766478	0.0338251	0.110665	-0.0261729	0.104756	-0.0261729	0.228205	0.258467	0.0338251	-0.0683705	-0.0683705	0.00486138	-0.227088	-0.253417	0.0407739	0.302131	0.0675082	0.180953	0.290651	0.175932	0.0675082	-0.00269176	0.245755	-0.360627	-0.436347	-0.343593	-0.0182039	-0.202264	-0.178783	-0.281445	0.170852	-0.855477	0.0802825	0.0122854	-0.156507	-0.156507	-0.178783	0.0739423	0.0802825	-0.178783	0.599368	-0.612439	0.0122854	0.0987659	0.591681
117	105	Jalama Cr.	1	2	0.784031	0.0128289	0.111115	0.0128289	0.0999791	-0.0230836	0.213488	0.365777	0.111115	-0.133299	-0.0461489	0.0768112	-0.163262	-0.21831	0.094302	0.289035	0.153008	0.262706	0.310398	0.222089	0.0523375	0.0128289	0.238794	-0.424784	-0.485482	-0.339354	-0.00118179	-0.230209	-0.195447	-0.255033	0.167731	-1.48548	0.111115	-0.00836037	-0.114414	-0.123754	-0.21831	0.0708209	0.0768112	-0.173728	0.636734	-0.61042	-0.00118179	0.137768	0.626788
121	106	Jalama Cr.	1	2	0.769888	0.0419542	0.0980701	-0.0139037	0.117375	-0.0139037	0.227916	0.31195	0.034401	-0.049376	-0.058716	0.0493782	-0.244353	-0.244353	0.0914395	0.287126	0.147758	0.237568	0.299715	0.197604	0.0267142	0.0419542	0.247009	-0.379051	-0.466201	-0.3065	-0.0225038	-0.189995	-0.189995	-0.29011	0.207945	-1.0225	0.0847061	-0.0139037	-0.14169	-0.153272	-0.274316	0.0419542	0.0493782	-0.230112	0.614986	-0.642293	-0.0225038	0.129785	0.61298
137	110	Jalama Cr.	1	2	0.772307	0.0233923	0.114839	-0.0667843	0.131026	-0.0585118	0.242518	0.341064	0.0560614	-0.0269128	-0.0838177	0.0497212	-0.214586	-0.251309	0.0684707	0.289094	0.120302	0.258605	0.292759	0.221534	0.0432871	0.00254216	0.23005	-0.402576	-0.504034	-0.384848	-0.0269128	-0.159538	-0.203004	-0.351424	0.161695	-0.741395	0.0233923	-0.0119357	-0.149319	-0.139335	-0.264274	0.0301257	0.0623104	-0.139335	0.627145	-0.703606	-0.0345996	0.120302	0.635514
141	111	Jalama Cr.	1	2	0.759442	0.00194631	0.0974301	-0.0591077	0.108711	-0.0275087	0.198888	0.32042	0.0858482	-0.0275087	-0.102142	0.0361604	-0.215182	-0.239315	0.0617145	0.281074	0.185099	0.225217	0.316987	0.207843	0.0617145	0.0227964	0.212252	-0.403172	-0.528111	-0.403172	-0.0199555	-0.215182	-0.251905	-0.306262	0.185099	-0.704202	0.0916777	-0.0509898	-0.160134	-0.149915	-0.239315	0.0227964	0.0361604	-0.192319	0.62145	-0.579264	-0.0351955	0.140896	0.628236
145	112	Jalama Cr.	1	2	0.784552	0.0344296	0.103311	-0.0313877	0.0543244	-0.0235623	0.241087	0.300132	0.0607586	-0.0393566	-0.0815543	0.0733477	-0.191967	-0.227682	0.0974814	0.277468	0.13134	0.269642	0.352101	0.22825	0.0974814	0.041163	0.257633	-0.429328	-0.516478	-0.356777	-0.0313877	-0.191967	-0.227682	-0.340387	0.147328	-0.926652	0.0670987	-0.0235623	-0.118538	-0.108993	-0.2666	0.0344296	0.041163	-0.253236	0.617416	-0.657807	-0.00832237	0.120344	0.620947
149	27	Santa Inez R.	1	2	0.761895	-0.0331004	0.125466	0.00222754	0.104533	0.00896092	0.196048	0.271595	0.0533801	-0.0557644	-0.104982	0.0593704	-0.235751	-0.235751	0.0473059	0.289469	0.115126	0.271595	0.323152	0.213081	0.0991376	0.00896092	0.213081	-0.388979	-0.46153	-0.312591	-0.0258012	-0.201892	-0.201892	-0.356794	0.178319	-0.84971	0.0936747	-0.0258012	-0.131855	-0.141195	-0.24765	0.0768612	0.0593704	-0.272474	0.593988	-0.573504	-0.0115607	0.120327	0.581654
165	31	Santa Inez R.	1	2	0.766321	0.0150418	0.0642598	-0.0471061	0.074479	0.0150418	0.229886	0.27986	0.0150418	-0.0471061	-0.0471061	0.0642598	-0.187922	-0.226551	0.0693995	0.282995	0.117704	0.247191	0.313167	0.193059	0.0590587	0.0590587	0.233402	-0.341505	-0.479808	-0.315951	-0.0211703	-0.23677	-0.216567	-0.303717	0.139981	-1.16105	0.074479	0.00921228	-0.119657	-0.119657	-0.104145	0.074479	0.108464	-0.341505	0.59023	-0.558989	0.0484656	0.139981	0.591767
169	32	Santa Inez R.	1	2	0.77441	0.0214753	0.137981	0.0281059	0.106189	-0.0132868	0.225595	0.298467	0.0346367	-0.020586	-0.0838679	0.0718848	-0.168189	-0.211654	0.0598203	0.287743	0.137981	0.245988	0.308932	0.212883	0.0410709	0.0718848	0.249955	-0.376465	-0.490408	-0.314317	-0.00610822	-0.211654	-0.211654	-0.314317	0.14306	-1.31432	0.0147419	-0.00610822	-0.138226	-0.12868	-0.223236	0.05366	0.0777937	-0.223236	0.609962	-0.490408	-0.020586	0.137981	0.615102
173	33	Santa Inez R.	1	2	0.763607	-0.0157692	0.08844	-0.0462586	0.105473	-0.00847	0.204605	0.288926	0.0329227	-0.0307464	-0.0876512	0.0522278	-0.195557	-0.206838	0.0394536	0.288926	0.132457	0.230412	0.303284	0.204605	0.08844	0.0707112	0.209014	-0.40641	-0.485591	-0.29526	-0.0231933	-0.206838	-0.21842	-0.388681	0.142798	-0.672678	0.0767016	-0.00847	-0.163372	-0.153153	-0.230319	0.0584768	0.0458877	-0.268107	0.591777	-0.61053	-0.00129142	0.121864	0.582595
181	35	Santa Inez R.	1	2	0.765846	-0.00316205	0.114937	-0.03849	0.093748	-0.0169503	0.215964	0.273443	0.0539808	-0.03849	-0.0850662	0.0102019	-0.196558	-0.229558	0.0419163	0.269839	0.099143	0.168382	0.311232	0.194979	0.0827526	0.0657192	0.224082	-0.394369	-0.487123	-0.346944	-0.0169503	-0.196558	-0.137244	-0.229558	0.1449	-0.809342	0.135141	-0.00316205	-0.15613	-0.165889	-0.24114	0.0539808	0.0598897	-0.265274	0.592059	-0.633251	-0.0100015	0.130177	0.598898
197	95	Morro Bay	1	2	0.775866	0.0478815	0.127063	-0.112698	0.0928487	-0.00228507	0.231798	0.26656	0.0633937	-0.0590127	-0.0490285	-0.0112399	-0.230083	-0.230083	0.0478815	0.298745	0.0478815	0.176751	0.276002	0.19401	0.0856701	0.0235222	0.242017	-0.350058	-0.488361	-0.350058	-0.0112399	-0.261117	-0.230083	-0.413728	0.152617	-0.692481	0.0856701	0.0317947	-0.148413	-0.136179	-0.21536	0.0783709	0.106859	-0.148413	0.597553	-0.651088	0.0317947	0.0999105	0.608549
201	96	Morro Bay	1	2	0.76478	0.0288268	0.109346	-0.0700985	0.102613	-0.0408092	0.245823	0.264916	0.0523079	-0.0700985	-0.0408092	-0.0223257	-0.272203	-0.288594	0.0745843	0.287659	0.0523079	0.199523	0.264916	0.165665	0.044621	0.0367957	0.215511	-0.361144	-0.473118	-0.341839	-0.00459698	-0.198417	-0.212205	-0.341839	0.141531	-0.749324	0.059861	0.0367957	-0.123783	-0.147264	-0.135365	0.0888247	0.128942	-0.172088	0.593098	-0.662174	0.044621	0.128942	0.595286
205	97	Morro Bay	1	2	0.777705	0.071456	0.0775302	0.0263777	0.149617	-0.063799	0.26159	0.277103	0.0462725	-0.117044	-0.00895029	0.071456	-0.211601	-0.2235	0.095259	0.299379	0.144477	0.26159	0.330787	0.245504	0.0331111	0.0527066	0.245504	-0.381862	-0.549353	-0.332644	-0.0394396	-0.177742	-0.332644	-0.348439	0.154696	-1.47877	0.0652957	0.0263777	-0.12659	-0.107704	-0.063799	0.117825	0.123288	-0.13635	0.591266	-0.633674	0.0590468	0.139276	0.589414
213	99	Morro Bay	1	2	0.7739	0.0515191	0.0959382	-0.0453909	0.0959382	0.0379463	0.259795	0.272029	0.0309974	-0.0290005	-0.0371184	0.016757	-0.217326	-0.217326	0.0959382	0.291684	0.0959382	0.220877	0.276032	0.15242	0.0837038	0.0711147	0.247206	-0.314236	-0.482641	-0.314236	-0.0290005	-0.229915	-0.24288	-0.418972	0.125096	-1.46036	0.0581497	0.0711147	-0.108182	-0.138145	-0.0711982	0.162885	0.168025	-0.17033	0.596541	-0.615266	0.0837038	0.107837	0.598441
225	102	Morro Bay	1	2	0.770084	0.0580627	0.0796024	-0.0693366	0.0865513	-0.00521909	0.231693	0.255694	0.0353988	-0.031548	-0.0225932	-0.0138193	-0.235668	-0.250391	0.0196045	0.273982	0.065362	0.190301	0.300048	0.179305	0.0933907	0.0114866	0.246252	-0.332578	-0.508669	-0.332578	-0.0225932	-0.144588	-0.235668	-0.411759	0.144543	-0.758547	0.065362	0.0114866	-0.144588	-0.156487	-0.18131	0.0865513	0.100124	-0.207639	0.598965	-0.598846	0.0506387	0.106755	0.603181
245	41	Arroyo de Corral	1	2	0.773198	0.0635043	0.120647	-0.0351055	0.0833992	-0.0266723	0.24855	0.286708	0.0207524	-0.0705778	-0.0351055	0.0354756	-0.237526	-0.237526	0.0055124	0.321782	0.114657	0.206714	0.310403	0.171138	0.0635043	0.0426542	0.25296	-0.311312	-0.512227	-0.311312	-0.00231294	-0.251314	-0.198608	-0.400253	0.143815	-1.14062	0.120647	0.0207524	-0.119426	-0.140616	-0.099223	0.120647	0.108583	-0.162892	0.609507	-0.663494	0.0131992	0.0898333	0.607572
249	45	Arroyo de Corral	1	2	0.770894	0.0536989	0.14436	-0.0412766	0.118424	-0.0412766	0.254901	0.292283	0.0215142	-0.126287	-0.00429304	0.0215142	-0.232091	-0.232091	0.0836621	0.309832	0.131586	0.180572	0.292283	0.208601	-0.0132479	0.0130811	0.259753	-0.332761	-0.415736	-0.352066	-0.0132479	-0.352066	-0.203127	-0.314278	0.150609	-1.21737	0.150609	0.0536989	-0.126287	-0.114706	-0.16301	0.111691	0.118424	-0.126287	0.577352	-0.615308	0.0215142	0.111691	0.584264
253	46	Arroyo de Corral	1	2	0.763228	0.0357697	0.103767	-0.0538411	0.0909925	-0.0361123	0.233401	0.269239	0.0131057	-0.122298	-0.0538411	0.0283457	-0.191014	-0.216568	0.0502475	0.294301	0.0909925	0.214308	0.302344	0.178732	0.0357697	0.00528038	0.247189	-0.320109	-0.456329	-0.320109	-0.019079	-0.272684	-0.0723245	-0.320109	0.128241	-0.956931	0.0844616	-0.00268855	-0.133022	-0.144018	-0.144018	0.0844616	0.103767	-0.144018	0.580888	-0.655901	0.00528038	0.110016	0.580888
257	47	Arroyo de Corral	1	2	0.769768	0.0606126	0.122269	-0.108179	0.12861	-0.0570269	0.224259	0.272032	-0.0112694	-0.0570269	-0.076771	0.0140365	-0.218878	-0.247841	0.0750904	0.319144	0.0679118	0.198246	0.302598	0.153083	0.0140365	0.0221543	0.248802	-0.330028	-0.506119	-0.295266	-0.0112694	-0.278876	-0.17876	-0.348512	0.134859	-0.807149	0.109305	0.00576393	-0.142038	-0.142038	-0.166171	0.0891011	0.0959406	-0.17876	0.590791	-0.596296	-0.00266924	0.141019	0.601514
261	48	Arroyo de Corral	1	2	0.773117	0.0231768	0.150159	0.0149043	0.124976	-0.0778497	0.233399	0.298901	0.0149043	-0.0778497	-0.0109029	0.062329	-0.195949	-0.223978	0.0842308	0.336327	0.150159	0.22832	0.332325	0.185392	0.00647115	0.0547758	0.262689	-0.320888	-0.445827	-0.286126	0.00647115	-0.269735	-0.238701	-0.269735	0.162224	-1.74686	0.13775	0.00647115	-0.110034	-0.121315	-0.0883152	0.0982415	0.105081	-0.099039	0.595566	-0.621918	0.0149043	0.143999	0.597754
269	50	Rodeo Lagoon	1	2	0.77374	0.0267471	0.111461	0.0333777	0.100324	-0.000836404	0.235023	0.285716	0.0771566	-0.0618904	-0.104925	0.0650921	-0.217965	-0.242098	0.0771566	0.285716	0.153353	0.247258	0.334408	0.247258	0.0463427	0.0526829	0.243218	-0.371193	-0.582046	-0.339008	0.00622545	-0.229864	-0.254687	-0.339008	0.088895	-0.883076	0.0463427	-0.0302914	-0.104925	-0.114068	-0.242098	0.0267471	0.0333777	-0.217965	0.611774	-0.610075	-0.00801499	0.138113	0.606531
293	56	Rodeo Lagoon	1	2	0.76217	0.00502704	0.0901987	0.0397892	0.0901987	0.00502704	0.239713	0.272199	0.0262163	-0.0571209	-0.065554	0.0657249	-0.171064	-0.229056	0.0901987	0.268268	0.166395	0.264302	0.323786	0.190664	0.0781341	0.0719738	0.239713	-0.392913	-0.517852	-0.310726	0.0122056	-0.241645	-0.281763	-0.392913	0.0901987	-0.870034	0.0961075	-0.0249362	-0.119912	-0.129672	-0.18206	0.0397892	0.0657249	-0.193341	0.582902	-0.693943	-0.00969621	0.11897	0.588604
297	57	Rodeo Lagoon	1	2	0.781209	0.00430715	0.12737	-0.00324598	0.12737	-0.0515507	0.262068	0.282272	0.0537925	-0.0187581	-0.087023	0.0537925	-0.227642	-0.240607	0.066954	0.290097	0.12737	0.278306	0.312761	0.204667	0.066954	0.0470591	0.232105	-0.397393	-0.58303	-0.327757	0.0190304	-0.227642	-0.240607	-0.344147	0.0797283	-0.856031	0.104202	-0.0109328	-0.146337	-0.157061	-0.240607	0.066954	0.0402197	-0.240607	0.617456	-0.58303	-0.00324598	0.132974	0.608235
301	58	Rodeo Lagoon	1	2	0.79167	0.0123533	0.123052	-0.0166104	0.159481	-0.0166104	0.232799	0.265285	0.0650597	-0.064035	-0.0898423	0.0891933	-0.167255	-0.223736	0.07122	0.27304	0.179003	0.265285	0.309867	0.236995	0.0395056	0.0460364	0.241151	-0.382098	-0.575918	-0.261524	0.0123533	-0.248559	-0.23597	-0.399827	0.07122	-0.825796	0.07122	-0.0241635	-0.126826	-0.126826	-0.211837	0.0395056	0.0524705	-0.274888	0.612659	-0.700857	-0.0318504	0.13904	0.605568
305	59	Rodeo Lagoon	1	2	0.769289	-0.00117542	0.0942081	-0.00117542	0.106273	0.00637772	0.229721	0.259983	0.0624937	-0.00117542	-0.103838	0.0690245	-0.200748	-0.212982	0.0880478	0.276373	0.151435	0.268256	0.303648	0.197192	0.106273	0.0942081	0.225221	-0.376839	-0.55293	-0.325687	-0.00886224	-0.35911	-0.238536	-0.342077	0.0942081	-0.85396	0.106273	-0.0246565	-0.133801	-0.144266	-0.200748	0.0558631	0.0624937	-0.212982	0.595132	-0.610922	-0.0166876	0.100282	0.600885
309	60	Estero Americano	1	2	0.778881	0.0223716	0.124081	-0.0154169	0.119282	-0.0568096	0.225737	0.295373	0.0841172	-0.0867728	-0.0568096	0.0571337	-0.181748	-0.222177	0.0342709	0.295373	0.114429	0.229497	0.308054	0.202466	0.0626662	0.0162975	0.247825	-0.387803	-0.492538	-0.329811	-0.00245195	-0.232901	-0.35784	-0.329811	0.028362	-0.931871	0.0841172	-0.00245195	-0.118958	-0.135991	-0.15372	0.0944581	0.0944581	-0.162863	0.610643	-0.65887	0.0223716	0.156265	0.609084
313	61	Estero Americano	1	2	0.788345	0.0596317	0.148776	0.0312363	0.170605	-0.0184514	0.265808	0.272594	0.125792	-0.105602	-0.0456037	0.0428182	-0.184783	-0.194543	0.0965031	0.308133	0.106487	0.233887	0.292338	0.272594	0.0758185	0.0253275	0.258915	-0.360874	-0.515776	-0.281693	0.013263	-0.281693	-0.214746	-0.281693	0.0758185	-1.88375	0.0965031	0.013263	-0.105602	-0.0745674	-0.105602	0.0914235	0.0914235	-0.156754	0.625898	-0.582723	0.0253275	0.170605	0.615323
317	62	Estero Americano	1	2	0.773677	0.0117749	0.110155	0.0190741	0.13855	-0.0601071	0.240923	0.257956	0.0982554	-0.0601071	-0.0601071	0.0190741	-0.240563	-0.240563	0.0669977	0.286246	0.0860209	0.204711	0.297828	0.204711	0.0262527	0.0333145	0.232149	-0.378866	-0.503805	-0.311919	-0.0108891	-0.253927	-0.281956	-0.436858	0.0860209	-0.913979	0.079772	0.0262527	-0.135828	-0.168013	-0.135828	0.110155	0.115984	-0.157017	0.596949	-0.582986	0.0262527	0.185406	0.598858
321	63	Estero Americano	1	2	0.775886	0.0557264	0.127082	-0.0112204	0.127082	-0.00226555	0.242037	0.236957	0.0709664	-0.0203638	-0.0297038	0.0235417	-0.21534	-0.21534	0.0999301	0.316139	0.0928682	0.210628	0.26658	0.231818	0.0634132	0.0709664	0.252021	-0.391432	-0.488342	-0.391432	-0.0112204	-0.245304	-0.261098	-0.350039	0.0999301	-1.21534	0.0928682	0.0399321	-0.160983	-0.160983	-0.187312	0.120452	0.133613	-0.136159	0.593096	-0.61328	0.0479011	0.113718	0.602005
329	65	Estero Americano	1	2	0.772263	0.011944	0.0997744	-0.0272081	0.0936141	-0.0272081	0.235288	0.2779	0.0478566	-0.052514	-0.0439138	-0.00329593	-0.207416	-0.246334	0.0478566	0.301594	0.0193681	0.230787	0.257116	0.202759	0.081025	0.0614294	0.244151	-0.389756	-0.496211	-0.336511	-0.00329593	-0.289086	-0.195181	-0.274363	0.123577	-0.906386	0.0745908	0.054696	-0.1717	-0.1717	-0.160419	0.105849	0.12933	-0.207416	0.604542	-0.637541	0.0478566	0.117748	0.604542
341	68	Estero Americano	1	2	0.76088	0.0282774	0.154624	-0.0873613	0.114915	-0.0588727	0.259058	0.248997	0.0556006	-0.080062	-0.0386694	0.0338813	-0.214761	-0.205001	0.0911767	0.294075	0.11027	0.198692	0.281666	0.213669	0.0110184	0.0502717	0.248997	-0.395815	-0.496485	-0.27843	0.016848	-0.27843	-0.214761	-0.314145	0.0960292	-0.903971	0.0608648	0.016848	-0.110025	-0.117851	-0.117851	0.0762852	0.0911767	-0.256153	0.57315	-0.627764	-0.00695495	0.124058	0.592036
357	72	Manchester Bch, Brush Creek	1	2	0.780099	0.0515063	0.127482	-0.0101506	0.158517	-0.00285137	0.196721	0.298179	0.0702557	-0.0486089	-0.0101506	0.0450722	-0.212801	-0.289641	0.0515063	0.315907	0.16348	0.248381	0.332941	0.236031	0.0702557	0.0702557	0.248381	-0.400791	-0.52573	-0.318605	-0.0101506	-0.189938	-0.2247	-0.349639	0.153496	-1.08203	0.111092	-0.0251278	-0.108905	-0.118245	-0.249524	0.0113891	0.0450722	-0.236935	0.609932	-0.701821	-0.0328146	0.132811	0.620398
361	73	Manchester Bch, Brush Creek	1	2	0.796589	0.074451	0.114218	0.0499772	0.165371	0.0104686	0.211128	0.314932	0.0684606	0.00351979	-0.0406839	0.0499772	-0.244804	-0.244804	0.0684606	0.28301	0.150647	0.260346	0.354143	0.232317	0.0919417	0.0499772	0.264207	-0.390932	-0.466653	-0.29751	0.0173081	-0.408661	-0.22067	-0.22067	0.140547	-1.31175	0.0976188	-0.0107207	-0.0986758	-0.0986758	-0.244804	0.00351979	0.0372029	-0.29751	0.607327	-0.674929	0.00351979	0.130206	0.621061
369	75	Manchester Bch, Brush Creek	1	2	0.790398	0.0741692	0.0970321	0.0178509	0.14942	0.0244815	0.221971	0.341658	0.0857511	-0.0316345	-0.0391876	0.0500356	-0.23876	-0.250994	0.0561959	0.301848	0.124016	0.258016	0.325511	0.250261	0.0799988	0.0500356	0.24633	-0.397122	-0.516309	-0.276549	-0.00267078	-0.332664	-0.263584	-0.303701	0.134356	-1.01691	0.0799988	0.0111175	-0.122965	-0.113821	-0.250994	0.0178509	0.0500356	-0.332664	0.63469	-0.715881	-0.0242105	0.134356	0.623239
381	116	Manchester Bch, Brush Creek	1	2	0.785713	0.0597394	0.0913384	-0.0210838	0.0913384	0.0344335	0.249277	0.254542	0.0344335	-0.0412872	-0.0624765	0.0167047	-0.233173	-0.266596	0.0344335	0.279946	0.0988915	0.204695	0.279946	0.192796	0.0988915	0.0344335	0.259743	-0.363506	-0.518408	-0.342317	-0.011324	-0.202138	-0.120468	-0.249563	0.174313	-0.965566	0.0758262	0.0167047	-0.146023	-0.159387	-0.284325	0.0678573	0.0758262	-0.233173	0.600281	-0.623144	0.0256596	0.0988915	0.607305
393	78	Humboldt Bay	1	2	0.752623	-0.0120511	0.118283	-0.0826322	0.0671301	0.0358724	0.235104	0.247224	-0.0498397	0.00913819	-0.0659265	0.0423066	-0.199138	-0.199138	0.0548957	0.266702	0.107425	0.222635	0.274256	0.168839	0.118283	0.107425	0.243221	-0.428475	-0.511449	-0.222001	0.022711	-0.2339	-0.298841	-0.392262	0.149317	-0.790202	0.0159776	-0.0193503	-0.0578086	-0.074199	-0.127445	0.022711	0.0486467	-0.210419	0.58271	-0.559753	-0.0498397	0.0848589	0.586375
401	80	Humboldt Bay	1	2	0.766991	0.00403912	0.0911893	-0.0171502	0.0967932	0.00403912	0.230004	0.301609	0.0372075	-0.00290974	-0.0710256	0.0372075	-0.238999	-0.215518	0.0620311	0.28388	0.107789	0.257777	0.311909	0.20902	0.0739303	0.0242425	0.238122	-0.397361	-0.516548	-0.276787	0.0242425	-0.251233	-0.105105	-0.31818	0.118512	-0.892211	0.0739303	-0.0244494	-0.0877313	-0.11406	-0.193241	0.0242425	0.0435477	-0.380328	0.593865	-0.564853	-0.0394266	0.0797598	0.611239
409	82	Humboldt Bay	1	2	0.781662	0.00625054	0.133233	-0.0190553	0.139307	0.0143684	0.231365	0.303164	0.0601259	-0.0552675	-0.0648128	0.0223374	-0.270867	-0.270867	0.0673045	0.294812	0.127073	0.250458	0.315398	0.221494	0.0673045	0.0813152	0.236217	-0.356297	-0.513905	-0.375603	-0.00202198	-0.270867	-0.240904	-0.395806	0.133233	-0.814935	-0.00202198	-0.0367841	-0.138242	-0.126961	-0.161723	0.0528267	0.0528267	-0.173957	0.616428	-0.604082	-0.0278292	0.108049	0.606257
417	83	Lake Earl	1	2	0.77897	0.046074	0.103217	0.00332206	0.0911524	0.059438	0.208377	0.285217	0.0659689	0.0659689	-0.0119179	-0.0277122	-0.254956	-0.312948	0.0322858	0.289112	0.0972266	0.203682	0.281287	0.179413	0.0972266	0.072403	0.239894	-0.379895	-0.481352	-0.328742	-0.0277122	-0.268744	-0.203803	-0.379895	0.0659689	-0.805863	0.0252239	0.0180453	-0.169041	-0.158046	-0.158046	0.072403	0.0911524	-0.216038	0.597829	-0.613978	0.0252239	0.0972266	0.605382
421	84	Lake Earl	1	2	0.783369	0.0296231	0.0703681	-0.0655107	0.101626	0.0296231	0.217421	0.304991	0.0436338	-0.0314309	-0.0567367	-0.023313	-0.264345	-0.278585	0.0296231	0.289616	0.0768022	0.193683	0.316175	0.183813	0.0638372	0.0955516	0.222017	-0.393979	-0.476953	-0.324343	-0.0314309	-0.224228	-0.224228	-0.293309	0.0831424	-0.641763	-0.015344	0.036685	-0.153647	-0.175923	-0.199404	0.0893913	0.101626	-0.211639	0.607905	-0.641763	0.036685	0.101626	0.619042
425	85	Lake Earl	1	2	0.77359	0.0635542	0.134485	-0.0298675	0.0564924	0.00355628	0.210682	0.292352	0.00355628	-0.0128341	-0.0298675	-0.0128341	-0.281679	-0.313864	0.0635542	0.316486	0.116261	0.215645	0.292352	0.163257	0.0564924	0.0345905	0.239645	-0.406618	-0.498389	-0.330897	-0.0298675	-0.095369	-0.160636	-0.348626	0.140394	-0.825747	0.0840759	-0.0128341	-0.137773	-0.149054	-0.172535	0.0493138	0.0705031	-0.197359	0.605616	-0.649656	0.0115252	0.0907065	0.607622
429	86	Lake Earl	1	2	0.775604	0.014679	0.123019	-4.42149e-05	0.10576	-0.00759735	0.209656	0.30841	0.0560717	-0.0231095	-0.0732761	0.0073798	-0.244958	-0.258322	0.0998507	0.27792	0.139618	0.2233	0.289606	0.19077	0.0494411	0.014679	0.236528	-0.401744	-0.5082	-0.365532	-0.055902	-0.12002	-0.258322	-0.348499	0.0998507	-0.649529	0.0289195	-0.00759735	-0.172408	-0.161412	-0.231993	0.0753769	0.0753769	-0.172408	0.611276	-0.684291	0.0073798	0.111589	0.613105
433	87	Lake Earl	1	2	0.778469	0.0321255	0.106371	-0.0574853	0.0937824	0.00163614	0.205756	0.306596	0.0466033	-0.0759687	-0.0666287	-0.0144507	-0.261605	-0.261605	0.0247014	0.290657	0.147764	0.220315	0.314352	0.185553	0.060614	0.0171483	0.238997	-0.396304	-0.508278	-0.340787	-0.0311564	-0.220213	-0.182424	-0.376999	0.130505	-0.624783	0.0394247	0.00946147	-0.158943	-0.147662	-0.182424	0.0674534	0.100123	-0.207248	0.593712	-0.624783	0.0321255	0.0937824	0.601718
437	88	Lake Earl	1	2	0.782678	0.0673616	0.117853	-0.0325332	0.172522	-0.0716854	0.272225	0.307843	0.0791	-0.0555985	-0.0400864	0.0428879	-0.227759	-0.227759	0.0552971	0.300949	0.138537	0.249362	0.307843	0.241465	0.0365477	0.0169521	0.245431	-0.380988	-0.473742	-0.364597	-0.0400864	-0.204897	-0.3046	-0.41575	0.107129	-1.01781	0.0491368	0.0235827	-0.133203	-0.123863	-0.172712	0.0732705	0.112524	-0.193901	0.612279	-0.682018	0.0102188	0.128318	0.612279
441	89	Lake Earl	1	2	0.776344	0.0081195	0.129362	0.0154187	0.0885258	0.0434475	0.20575	0.294172	0.036608	0.0154187	-0.0384566	-0.0145445	-0.257583	-0.271371	0.0633423	0.305453	0.10059	0.219539	0.309149	0.176787	0.0946	0.0568114	0.232903	-0.401005	-0.50746	-0.401005	-0.0303388	-0.129264	-0.285611	-0.347759	0.0761166	-0.72134	0.0296592	0.0081195	-0.149949	-0.149949	-0.20643	0.0568114	0.0946	-0.218664	0.613844	-0.648789	0.0154187	0.10059	0.612016
445	90	Lake Earl	1	2	0.776454	0.042432	0.117397	-0.0405423	0.133002	0.0231268	0.228889	0.293488	0.042432	-0.00402542	-0.0721412	-0.00402542	-0.277903	-0.291267	0.0669057	0.27913	0.106673	0.203583	0.286368	0.176711	0.0786442	0.0609154	0.237007	-0.334019	-0.495387	-0.319296	-0.0974471	-0.162949	-0.216634	-0.398477	0.10121	-0.717236	0.0728146	0.00292344	-0.124319	-0.143205	-0.183633	0.0669057	0.0786442	-0.228215	0.606703	-0.682474	0.00292344	0.10121	0.606703
449	91	Lake Earl	1	2	0.788003	0.0338518	0.0927185	0.0408007	0.110692	0.0196114	0.214588	0.290678	0.0803092	-0.0425365	-0.0509697	-0.00266503	-0.240026	-0.267178	0.073969	0.274884	0.0927185	0.24146	0.305918	0.165739	0.0675349	0.0338518	0.232686	-0.3606	-0.503267	-0.3606	-0.0509697	-0.240026	-0.240026	-0.3606	0.14455	-0.85545	0.0543735	-0.0103519	-0.135291	-0.145756	-0.190338	0.0675349	0.0803092	-0.135291	0.623477	-0.679359	0.0123121	0.110692	0.618037
453	92	Lake Earl	1	2	0.77946	0.0754106	0.0689765	-0.0581283	0.117963	-0.0089103	0.220625	0.318449	0.0817508	-0.0328225	-0.0328225	-0.00122347	-0.279977	-0.279977	0.055815	0.29212	0.0754106	0.211385	0.280328	0.211385	0.055815	0.0352934	0.247223	-0.359158	-0.478345	-0.342125	-0.0247046	-0.188897	-0.265737	-0.376887	0.0689765	-0.643155	0.0282315	0.00632967	-0.144314	-0.155038	-0.188897	0.0754106	0.0879997	-0.21303	0.606514	-0.677917	0.0137537	0.117963	0.619479
1	140	Ventura	1	2	0.76207	0.0238463	0.0990973	0.0119471	0.118402	-0.0460449	0.211519	0.275189	0.0522417	-0.0672342	0.0467092	0.0522417	-0.192173	-0.232602	0.0522417	0.199938	0.158936	0.233796	0.303834	0.226497	0.0577046	0.0467092	0.219073	-0.414022	-0.523166	-0.254321	-0.0193106	-0.243325	-0.211917	-0.192173	0.158936	-1.14642	0.0577046	-0.0193106	-0.105023	-0.12111	-0.243325	0.0238463	0.0522417	-0.164144	0.585978	-0.502963	-0.0460449	0.118402	0.595524
2	141	Ventura	1	2	0.744251	0.00388843	0.0882093	-0.00236052	0.113033	-0.0282963	0.208008	0.289124	0.050885	-0.0777816	-0.0630584	0.0726042	-0.169112	-0.250145	-0.0087007	0.279364	0.184096	0.234337	0.329052	0.200183	0.0726042	0.0161229	0.208008	-0.44327	-0.562456	-0.297142	-0.0151348	-0.207741	-0.23915	-0.378812	0.0983096	-0.84121	0.0778685	-0.0418691	-0.100847	-0.133639	-0.151014	0.039604	0.0726042	-0.151014	0.565331	-0.44327	-0.0488179	0.131918	0.575431
5	144	Ventura	1	2	0.777722	0.0109325	0.128157	-0.00781689	0.128157	-0.0207819	0.246034	0.338651	0.0170067	-0.0479341	-0.0694738	0.0461649	-0.177568	-0.196873	0.0991935	0.293213	0.132802	0.256584	0.341518	0.212753	0.0461649	0.0517688	0.212753	-0.425352	-0.585053	-0.238266	0.00477224	-0.227542	-0.284023	-0.460115	0.146446	-1.06217	0.0517688	-0.0621745	-0.11605	-0.11605	-0.177568	0.0734881	0.0517688	-0.206857	0.620572	-0.518107	-0.0341458	0.123462	0.622072
6	145	Ventura	1	2	0.764261	0.00934	0.0896508	0.0160734	0.147643	-0.0725641	0.244553	0.285945	0.0160734	-0.0486519	-0.0409651	0.00250058	-0.228638	-0.240537	0.0544184	0.263858	0.162201	0.236584	0.330265	0.220193	0.022704	0.022704	0.220193	-0.416629	-0.49581	-0.278326	-0.0186887	-0.240537	-0.265361	-0.381867	0.171643	-0.89375	0.0782213	-0.0409651	-0.153387	-0.153387	-0.217056	0.0782213	0.0604925	-0.153387	0.595857	-0.416629	-0.0186887	0.0952546	0.586975
7	146	Ventura	1	2	0.763429	-0.00326237	0.119977	-0.0385903	0.0936476	-0.0241125	0.207591	0.290928	0.0101016	-0.0312911	-0.0241125	-0.0101018	-0.229659	-0.265374	0.041816	0.280463	0.13504	0.255016	0.330437	0.177329	0.0826523	0.0294067	0.227984	-0.508412	-0.55417	-0.277963	-0.00326237	-0.265374	-0.378079	-0.394469	0.163686	-0.578993	0.0713712	-0.0312911	-0.128201	-0.128201	-0.15623	0.0770484	0.0770484	-0.186193	0.598798	-0.46702	-0.0312911	0.0713712	0.610513
8	147	Ventura	1	2	0.76587	0.00677424	0.141473	0.0260794	0.13662	-0.0419177	0.212536	0.29444	0.0197392	-0.1138	-0.0645817	0.0505532	-0.199986	-0.256467	0.0680439	0.307804	0.141473	0.191552	0.311082	0.204264	0.0197392	0.000143665	0.228623	-0.470347	-0.49055	-0.256467	-0.0134291	-0.18952	-0.150012	-0.30762	0.13662	-1.1138	0.0622916	-0.020378	-0.0884938	-0.1052	-0.159557	0.0384887	0.0622916	-0.159557	0.592064	-0.49055	-0.0568948	0.131713	0.59885
10	149	Ventura	1	2	0.768731	0.00877243	0.159647	-0.0332889	0.140342	-0.0259897	0.208696	0.289281	0.0709203	-0.0965707	-0.0259897	0.0531916	-0.224357	-0.260073	0.0531916	0.303069	0.1549	0.191494	0.322964	0.225243	0.0409571	0.015403	0.233286	-0.42393	-0.503111	-0.285627	-0.00480037	-0.285627	-0.356983	-0.442413	0.135378	-0.901051	0.0650908	0.028368	-0.150928	-0.1229	-0.191357	0.0823498	0.0709203	-0.160688	0.607479	-0.461718	-0.0117492	0.135378	0.604099
1	1	San Onofre Cr.	2	2	0.751896	-0.0739477	0.164636	-0.0439844	0.164636	-0.140894	0.211288	0.311403	-0.00259175	-0.106132	-0.081773	0.0351968	-0.209352	-0.231071	0.0586779	0.308198	0.160136	0.234769	0.3332	0.219257	-0.0159557	0.0103732	0.20317	-0.316986	-0.543382	-0.359738	-0.0159557	-0.290657	-0.0978598	-0.220076	0.064355	-0.822136	0.0529256	-0.0368058	-0.159378	-0.140894	-0.106132	0.0916782	0.0586779	-0.0978598	0.59782	-0.591687	-0.0368058	0.102144	0.607617
5	2	San Onofre Cr.	2	2	0.754568	-0.0383063	0.137785	-0.023583	0.0615886	-0.0458594	0.202587	0.284626	-0.0458594	-0.00239371	-0.148522	0.0433638	-0.233533	-0.245432	0.073327	0.315537	0.127685	0.235692	0.331805	0.137785	0.0615886	-0.00239371	0.215299	-0.324613	-0.500704	-0.354576	-0.00934257	-0.28322	-0.221951	-0.148522	0.106751	-0.687791	0.0243405	-0.00934257	-0.148522	-0.120493	-0.138976	0.073327	0.117344	-0.158282	0.587432	-0.655606	-0.00934257	0.0790793	0.585656
9	3	San Onofre Cr.	2	2	0.749421	0.0130245	0.121364	-0.032733	0.0410532	0.0342138	0.212597	0.291778	-0.0575566	-0.0247641	-0.0575566	0.0130245	-0.273765	-0.317969	0.0272649	0.303059	0.317659	0.239195	0.328295	0.153951	0.0737223	0.060948	0.212597	-0.403399	-0.486373	-0.350153	-0.0408509	-0.221059	-0.0838855	-0.185343	0.060948	-0.920029	-0.0092519	-0.0169387	-0.152343	-0.141877	-0.121674	0.0799713	0.0981961	-0.152343	0.588982	-0.589035	-0.0169387	0.0342138	0.600361
21	6	San Onofre Cr.	2	2	0.756769	-0.00455199	0.158651	0.00300115	0.0846712	0.0389137	0.212701	0.248173	-0.0200642	-0.00455199	-0.0614568	0.0389137	-0.204124	-0.313269	0.0846712	0.311455	0.102896	0.239573	0.300271	0.153387	0.114634	0.0846712	0.221844	-0.438208	-0.505154	-0.269065	-0.0200642	-0.228948	-0.241913	-0.329063	0.1372	-0.719034	0.065648	0.024903	-0.137178	-0.116974	-0.216359	0.0524865	0.0524865	-0.216359	0.572012	-0.614299	-0.0122388	0.0389137	0.574027
1	118	Las Pulgas	2	2	0.781589	-0.00767781	0.158654	-0.0588303	0.12444	-0.0588303	0.236737	0.263389	0.0203509	0.00186751	-0.0274219	-0.00767781	-0.198492	-0.26295	0.0380797	0.302898	0.109962	0.236737	0.330336	0.165184	0.055113	0.0380797	0.231204	-0.484799	-0.484799	-0.318468	0.00186751	-0.245917	-0.0588303	-0.183769	0.0872977	-0.815792	-0.0174376	0.0466799	-0.183769	-0.15574	-0.280679	0.0794724	0.0949845	-0.213732	0.622411	-0.706648	0.0466799	0.0872977	0.610951
2	119	Las Pulgas	2	2	0.772247	0.0364636	0.0986115	-0.161026	0.052854	0.0106563	0.239538	0.288943	0.00170145	-0.0263273	0.0280304	-0.016782	-0.217142	-0.264566	0.0194302	0.324782	0.112852	0.183783	0.316095	0.133374	0.0763351	0.0986115	0.212555	-0.449091	-0.47542	-0.161026	0.0913122	-0.217142	-0.264566	-0.148061	0.0838882	-0.77645	0.0106563	0.0364636	-0.248176	-0.232382	-0.202419	0.10579	0.0608229	-0.217142	0.599214	-0.600359	0.0106563	0.0686482	0.603761
3	120	Las Pulgas	2	2	0.791852	0.0409882	0.144529	-0.0729552	0.0958368	0.032555	0.249264	0.269468	-0.00291731	0.032555	-0.0517659	0.0151809	-0.197894	-0.243651	0.0492607	0.337822	0.0884128	0.228075	0.279227	0.170083	0.0151809	0.0731729	0.23347	-0.470895	-0.470895	-0.352796	-0.00291731	-0.212617	-0.352796	-0.294804	0.117377	-0.771925	0.0409882	0.032555	-0.197894	-0.183653	-0.243651	0.0731729	0.103136	-0.143536	0.608286	-0.633622	0.032555	0.137898	0.608286
4	121	Las Pulgas	2	2	0.767443	0.0278552	0.0984362	0.00152623	0.083713	-0.0999314	0.22877	0.274528	0.019255	-0.0669311	-0.00761715	-0.0265025	-0.248351	-0.248351	0.0761599	0.341474	0.0984362	0.21238	0.284073	0.165383	0.0362883	0.0104811	0.249704	-0.400961	-0.475595	-0.317987	0.0104811	-0.148236	-0.299504	-0.299504	0.105615	-0.901564	0.00152623	0.105615	-0.188353	-0.148236	-0.161201	0.133198	0.159134	-0.202594	0.585103	-0.533587	0.0526788	0.0606477	0.585103
7	124	Las Pulgas	2	2	0.78813	0.0336422	0.0622874	-0.0783316	0.0977597	0.0529474	0.241448	0.253512	-0.0300269	0.0622874	-0.0187459	-0.053508	-0.21187	-0.248083	0.0336422	0.304003	0.106193	0.203103	0.29328	0.168341	0.0714308	0.153618	0.209733	-0.495867	-0.463682	-0.354538	-0.0416087	-0.21187	-0.229599	-0.248083	0.114465	-0.655568	-0.0783316	0.0134388	-0.21187	-0.194837	-0.229599	0.0714308	0.0714308	-0.147412	0.597015	-0.60981	0.043402	0.146064	0.620638
9	126	Las Pulgas	2	2	0.784945	0.0437773	0.152922	-0.0336349	0.152922	-0.0443588	0.251208	0.277861	0.0437773	-0.0129503	0.00679375	-0.00296608	-0.199261	-0.248479	0.00679375	0.307824	0.109456	0.18609	0.2931	0.179656	0.0348225	0.0611514	0.262066	-0.442299	-0.470328	-0.367665	0.0256791	-0.184021	-0.248479	-0.231445	0.109456	-1.1693	0.0437773	0.0437773	-0.199261	-0.215055	-0.248479	0.131732	0.0939439	-0.155057	0.606434	-0.532475	0.0525512	0.131732	0.61126
1	129	Sn Mateo	2	2	0.757065	0.0174481	0.144431	-0.0835785	0.0413602	0.00917553	0.201657	0.252214	0.00917553	-0.04407	-0.04407	0.0174481	-0.188314	-0.25967	0.0640242	0.306009	0.132021	0.222591	0.318478	0.190799	0.00917553	0.0640242	0.196262	-0.428074	-0.451555	-0.308888	-0.00785781	-0.201678	-0.24443	-0.188314	0.106086	-0.803738	0.049047	-0.03473	-0.229707	-0.175349	-0.188314	0.078502	0.0925127	-0.0633751	0.569634	-0.502708	-0.03473	0.0713234	0.562685
2	130	Sn Mateo	2	2	0.764182	0.0381533	0.141224	-0.0867854	0.0381533	-0.0287935	0.234448	0.249007	-0.0568222	-0.0198387	0.00596861	0.00596861	-0.191521	-0.232913	0.030328	0.323389	0.128814	0.203779	0.289965	0.18206	0.082357	0.0381533	0.229485	-0.431281	-0.479586	-0.367612	-0.0198387	-0.178556	-0.278671	-0.218673	0.0961452	-0.806945	0.00596861	0.030328	-0.178556	-0.165967	-0.165967	0.102879	0.109509	-0.0665821	0.599595	-0.630853	-0.00246456	0.0961452	0.582221
3	131	Sn Mateo	2	2	0.765733	0.033339	0.138074	-0.063571	0.0711275	0.00897962	0.247219	0.284202	0.02537	-0.063571	-0.0168276	0.0172521	-0.18851	-0.244626	0.0411643	0.301576	0.131825	0.232496	0.297298	0.196066	0.0638283	0.00897962	0.201461	-0.384804	-0.502904	-0.384804	-0.00805372	-0.244626	-0.29205	-0.364601	0.0991563	-1.10496	0.02537	0.0991563	-0.201874	-0.162956	-0.0942399	0.168038	0.162208	-0.138822	0.596172	-0.502904	0.085368	0.0564043	0.606843
4	132	Sn Mateo	2	2	0.790776	0.0632926	0.134648	-0.0221376	0.0785326	0.0226747	0.254624	0.297376	0.0226747	0.0140746	-0.0221376	0.0140746	-0.179745	-0.237737	0.0632926	0.306331	0.107496	0.201595	0.327942	0.153954	0.0709794	0.0554672	0.212732	-0.454447	-0.480775	-0.383865	-0.0127976	-0.237737	-0.406142	-0.342473	0.114445	-0.906744	-0.0036542	0.0554672	-0.193534	-0.207774	-0.193534	0.0785326	0.100434	-0.0938308	0.620456	-0.508804	0.0393804	0.0859566	0.600662
5	133	Sn Mateo	2	2	0.775448	0.0633166	0.125464	-0.0506268	0.110741	-0.0192183	0.250403	0.276732	0.079707	-0.0506268	0.0633166	-0.0294375	-0.221323	-0.272476	0.0548834	0.306355	0.110741	0.153493	0.291796	0.192411	0.0285545	0.0715891	0.216545	-0.476596	-0.448567	-0.330467	-0.0192183	-0.188612	-0.397414	-0.237713	0.0876759	-0.807589	0.0375093	0.0100711	-0.205529	-0.175566	-0.237713	0.125464	0.132643	-0.0963843	0.567421	-0.573506	0.0462832	0.079707	0.580309
6	134	Sn Mateo	2	2	0.783316	0.0351275	0.169826	-0.0239939	0.114309	0.0271586	0.239248	0.311798	0.0351275	-0.00626516	-0.0239939	0.0506397	-0.200085	-0.213873	0.0190407	0.294765	0.12084	0.20325	0.315954	0.208579	0.0351275	0.0871565	0.229263	-0.449963	-0.449963	-0.343507	-0.0150391	-0.228114	-0.273871	-0.258077	0.114309	-1.40421	0.0506397	0.0429529	-0.161167	-0.148933	-0.200085	0.107678	0.0729161	-0.0717667	0.665833	-0.591292	0.0190407	0.0871565	0.623144
7	135	Sn Mateo	2	2	0.775728	0.0725069	0.126026	0.0114529	0.0653283	0.0031804	0.264901	0.25566	0.0353651	-0.0226269	0.0195708	-0.00525276	-0.235702	-0.235702	0.0031804	0.316561	0.126026	0.23166	0.320601	0.138435	0.0353651	0.0795688	0.23166	-0.3704	-0.508703	-0.351095	-0.00525276	-0.281459	-0.194309	-0.332612	0.093357	-1.01385	0.0114529	0.0430519	-0.168755	-0.15652	-0.168755	0.132275	0.126026	-0.168755	0.594673	-0.59888	0.0195708	0.0865176	0.598931
8	136	Sn Mateo	2	2	0.762104	0.0392217	0.121126	-0.0829942	0.0857978	-0.0318417	0.264336	0.190007	0.022516	-0.0416015	-0.0318417	0.0139158	-0.207933	-0.207933	0.0473396	0.319267	0.121126	0.190007	0.301718	0.13449	0.0930971	0.022516	0.234024	-0.406301	-0.429782	-0.323326	-0.00381293	-0.222656	-0.237896	-0.323326	0.121126	-0.986084	0.022516	0.0473396	-0.105271	-0.116852	-0.116852	0.114286	0.114286	-0.0829942	0.557984	-0.643661	0.0392217	0.0631339	0.560459
9	137	Sn Mateo	2	2	0.787981	0.0384751	0.179291	-0.0315628	0.0476185	0.00982989	0.258472	0.241438	0.0565733	-0.0425582	0.00982989	-0.0208389	-0.218649	-0.218649	0.0476185	0.330165	0.10674	0.258472	0.31086	0.172557	0.098771	0.098771	0.205226	-0.457532	-0.429503	-0.37835	-0.00015433	-0.218649	-0.235683	-0.311403	0.114565	-1.03156	0.0476185	0.0195897	-0.218649	-0.186465	-0.2912	0.122252	0.10674	-0.115109	0.616797	-0.59223	0.029135	0.0739474	0.609415
11	139	Sn Mateo	2	2	0.777202	0.0782324	0.108196	-0.0467063	0.0290144	0.0376146	0.269564	0.249122	-0.0467063	0.00214223	0.00214223	-0.0265029	-0.222798	-0.254982	0.0112856	0.32568	0.0704071	0.187377	0.303172	0.100896	0.0543202	0.0112856	0.259463	-0.414683	-0.523828	-0.289744	0.00214223	-0.238592	-0.272016	-0.192834	0.108196	-0.891804	0.0460477	0.0782324	-0.113653	-0.125888	-0.178594	0.0934724	0.0543202	-0.125888	0.604202	-0.590774	0.00214223	0.0859192	0.604202
