# Supplementary material for: A New Species of the Bay Goby Genus Eucyclogobius, Endemic to Southern California: Evolution, Conservation, and Decline
Source: PLoS One. 2016 Jul 27;11(7):e0158543. doi: 10.1371/journal.pone.0158543 (PMC4963035; doi:10.1371/journal.pone.0158543)
Supplement: S3 Table — (XLSX) [file pone.0158543.s006.xlsx]

## Sheet: Sheet1
			Total Vertebrae				First Dorsal spines				2nd Dorsal elements				Anal fin elements				Left Pectoral rays				Right Pectoral rays				Branched Caudal Rays				Total Caudal Rays				Total pelvic fin elements
Species	Site	N	Range	Mean	SD		Range	Mean	SD		Range	Mean	SD		Range	Mean	SD		Range	Mean	SD		Range	Mean	SD		Range	Mean	SD		Range	Mean	SD		Range	Mean	SD
Eucyclogobius newberryi	Smith River/Tillas Slough	15	33-35	34.4	0.632456		6-7	6.2	0.414039		11-13	11.533	0.743223		11-13	11.8	0.560612										11-13	12.4667	0.74322		33-36	34.9333	1.09978
Eucyclogobius newberryi	Lake Earl	10	34-35	34.9	0.316228		5-7	5.9	0.737865		11-13	11.5	0.849834		10-12	11.5	0.707107		17-19	18.3	0.823273		17-19	18.4	0.699206		11-14	12.7	1.05935		30-34	32.5	1.08012		12	12	0
Eucyclogobius newberryi	Humboldt Bay																										7(11-13)	12.28571	0.755929		7(32-34)	33.2857	0.755929		12	12	0
Eucyclogobius newberryi	Humboldt Bay	8	34-35	34.875	0.353553		6-8	6.5	0.755929		11-13	11.875	0.64087		11-12	11.25	0.46291		19-21	20.125	0.64087		20-21	20.5	0.534522						8(25-34)	32.25	3.01188		12	12	0
Eucyclogobius newberryi	Manchester Beach/Brush Cr	9	35-36	35.333	0.5		5-7	6.0	0.707107		11-13	11.8889	0.600925		10-12	11.0	0.5000		20-21	20.44	0.527046		20-21	20.333	0.50000		12-13	12.8889	0.33333		32-37	34.11	2.08833		12	12	0
Eucyclogobius newberryi	Estero Americano	10	34-36	35	0.470415		9(5-8)	6.222	0.971825		11-13	11.9	0.737865		11-13	11.9	0.737865		20-21	20.1	0.316228		20-21	20.1	0.316228		11-13	12.0	0.816497		29-36	33.6	2.22111		12	12	0
Eucyclogobius newberryi	Tomales Bay*	23	33-35	34.5652	0.589768		6-8	6.695652	0.702902		11-13	11.73913	0.619192		10-12	11.21739	0.671262
Eucyclogobius newberryi	Corcoran Lagoon/Rodeo Gul	10	33-35	34.2	0.632456		6-7	6.4	0.516398		11-12	11.6	0.516398		10-11	10.8	0.421637		19-22	20.4	0.843274		19-21	20.1	0.567646		12-13	12.2	0.421637		32-34	33.4	0.843274		12	12	0
Eucyclogobius newberryi	Arroyo de Corral	10	33-35	34	0.816497		5-7	6.4	0.699206		11-12	11.6	0.516398		11	11.0	0.0		19-20	19.6	0.536198		19-20	19.8	0.412637		11-12	11.4	0.516398		32-34	33.1	0.737865		12	12	0
Eucyclogobius newberryi	Morro Bay	10	34-35	34.2	0.421637		6-7	6.4	0.516398		11-12	11.4	0.516398		10-11	10.7	0.483046		19-20	19.7	0.483046		19-20	19.4	0.516398		12-13	12.9	0.316228		34-37	36	1.05409		12	12	0
Eucyclogobius newberryi	Santa Ynez River	10	33-34	33.8	0.41637		6-7	6.2	0.41637		11-12	11.0	0.666667		10-12	10.6	0.699206		19-21	19.8	0.632456		19-21	20.0	0.66667		12-14	12.9	0.567646		33-38	35.6	1.59762		12	12	0
Eucyclogobius newberryi	Jalama Creek	10	32-34	33.4	0.699206		6-7	6.1	0.316228		11-12	11.3	0.483046		9(10-12)	11.111	0.600925		19-20	19.3	0.483046		18-21	19.4	0.843274		12-14	12.4	0.699206		9(35-39)	37.6667	1.41421		12	12	0
Eucyclogobius newberryi	Agua Caliente	10	33-35	34.1	0.567646		5-7	6.2	0.632456		10-12	11.1	0.737865		10-12	10.6	0.699206		19-20	19.6	0.516398		19-20	19.4	0.516398		12-13	12.3	0.483046		34-37	35.6	0.966092		12	12	0
Eucyclogobius newberryi	Winchester Canyon	10	9(33-34)	33.1111	0.333333		5-7	6.1	0.567646		11-12	11.1	0.316228		9-11	10.1	0.567646		18-20	19.0	0.471405		18-20	18.9	0.737865		11-13	12.2	0.788811		34-38	35.4	1.26491		12	12	0
Eucyclogobius newberryi	Ventura River	10	34-35	34.1	0.316228		5-7	5.9	0.567646		10-12	11.1	0.567646		10-11	10.8	0.421637		18-20	19.1	0.567646		18-20	19.3	0.674949		11-13	11.4	0.699206		36-39	36.7	0.948683
Eucyclogobius newberryi	Malibu Creek	15	33-34	33.666	0.48795		6-7	6.2	0.414039		10-12	11.266	0.593617		10-12	10.666	0.617213										11-13	12.2	0.861892		34-37	35.8	0.861892
Eucyclogobius kristinae	Aliso Creek (Orange Co) Male	10	33-35	34	0.666667		5-8	6.4	0.843274		11-12	11.6	0.516398		10-12	10.7	0.674949										11	11.0	0.0		33-36	34.3	1.05935
Eucyclogobius kristinae	Aliso Creek (Orange Co)Female	10	33-35	34	0.471405		6-7	6.4	0.516398		11-12	11.55	0.527046		9-11	10.4	0.699206										11-12	11.1	0.316228		34-36	34.8	0.918937
Eucyclogobius kristinae	San Mateo Creek	11	33-35	34.1818	0.603023		4-7	5.727	0.804534		10-13	11.1818	0.873863		10-12	10.545	0.687552		10(18-19)	18.6	0.516398		10(18-19)	18.5	0.527046		11	11.0	0.0		33-36	35.1818	0.98165		12	12	0
Eucyclogobius kristinae	San Onofre Creek	7	33-35	34.428	0.786796		6-7	6.714	0.48795		6(9-12)	10.833	0.98319		8-11	10.0	1.00		6(17-19)	18.333	1.032796		6(18-19)	18.5	0.547723		6(9-10)	9.8333	0.408248		29-32	30.1667	1.16904		6(11-12)	11.8333	0.408248
Eucyclogobius kristinae	Las Flores (Las Pulgas) Canyon*	10	33-35	34.4	0.694206		6-7	6.3	0.483046		10-12	11.3	0.674949		10-11	10.5	0.687552		7(18-19)	18.285	0.48795		18-19	18.285	0.48795		11	11.0	0.0		33-39	35.4	1.7127		12	12	0
Eucyclogobius kristinae	San Luis Rey River	15	33-35	33.933	0.593617		6-8	6.53	0.63994		10-13	11.266	0.798809		9-13	10.533	0.915475										11-12	11.26667	0.457738		32-37	34.5333	1.55226
Eucyclogobius kristinae	Buena Vista Lagoon														10-11	10.4	0.507093										(9-12)	10.8	0.941124		15(24-33)	30.0667	2.68506
Eucyclogobius kristinae	Buena Vista Lagoon	15	34-35	34.6	0.736788		5-7	6.2	0.676123		11-12	11.066	0.258199																		13(29-33)	30.8462	1.81871
*USNM lectotype,paralectotypes	*USNM lectotype,paralectotypes
Figure ??: Fin ray and vertebral counts of both species of tidewater goby, N (number of specimens) given in parentheses in the "range" column when less than given in first N column.
