# Supplementary material for: A New Species of the Bay Goby Genus Eucyclogobius, Endemic to Southern California: Evolution, Conservation, and Decline
Source: PLoS One. 2016 Jul 27;11(7):e0158543. doi: 10.1371/journal.pone.0158543 (PMC4963035; doi:10.1371/journal.pone.0158543)
Supplement: S4 Table — See Fig 2 for location of lines of neuromasts. (XLSX) [file pone.0158543.s007.xlsx]

## Sheet: Sheet2
			Neuromast Row 1				Neuromast Row 3				Neuromast Row 4				Neuromast Row 7				Neuromast Row 11				Neuromast Row 13				Neuromast Row 14
Species	Site	N	Range	Mean	SD		Range	Mean	SD		Range	Mean	SD		Range	Mean	SD		Range	Mean	SD		Range	Mean	SD		Range	Mean	SD
Eucyclogobius newberryi	Lake Earl	10	3-5	4.0	0.471405		8-11	9.4	0.966092		19-27	23.7	2.626785		12-18	15.3	1.946507		6-13	9.3	2.057507		20-30	24.3	3.093003		14-17	15.3	1.05935
Eucyclogobius newberryi	Humboldt Bay	8	3-6	4.5	1.069045		8-11	8.625	1.06066		18-26	21.625	3.020761		10-18	12.875	2.295181		10-13	11.25	1.035098		20-28	24.0	2.725541		14-16	14.6667	0.64087
Eucyclogobius newberryi	Manchester Beach/Brush Cr	9	3-5	4.0	0.707107		8-11	9.4444	1.013794		8(19-24)	21.125	1.95941		11-17	14.444	1.878238		8-14	10.6667	1.772811		8(21-28)	24.375	2.66927		13-16	15.2	1.224745
Eucyclogobius newberryi	Estero Americano										9(20-26)	23.111	2.088327										21-26	23.3	1.626292		13-18	15.2	1.47573
Eucyclogobius newberryi	Estero Americano	10	3-7	4.4	1.349897		8-10	9.1	0.737865		2-26	21.0	6.960204		12-17	14.4	1.646545		8-12	10.4	1.429841
Eucyclogobius newberryi	Corcoran Lagoon/Rodeo Gul	10	3-5	4.0	0.66667		7-9	7.9	0.567646		14-27	22.6	4.575296		10-16	12.4	1.95505		8-12	10.4	1.429841		18-29	24.1	3.478505		14-17	15.4	0.966092
Eucyclogobius newberryi	Arroyo de Corral	10	4-8	6.2	1.47573		6-8	7.3	0.674949		16-23	19.6	2.54733		11-17	13.3	1.702939		7-12	8.8	1.47573		17-24	21.8	2.9758		12-16	14.0	1.15470
Eucyclogobius newberryi	Morro Bay	10	3-5	4.2	0.788811		8-10	8.7	0.674949		14-26	21.1	3.842742		8-15	11.9	2.18327		7-12	8.7	2.540779		17-25	21.0	2.94392		9(14-18	16.222	1.641476
Eucyclogobius newberryi	Santa Ynez River	10	4-7	5.2	0.788811		7-10	8.6	0.843274		20-27	23.4	2.270585		10-15	13.7	1.636382		9-12	10.6	0.966092		21-26	23.7	1.567021		13-17	14.9	1.100505
Eucyclogobius newberryi	Jalama Creek	10	3-5	4.6	0.699206		9-12	10.1	1.100505		18-28	22.5	3.749074		14-18	15.7	1.337494		7-12	8.9	1.449138		21-26	22.8	1.47573		11-16	13.8	1.47573
Eucyclogobius newberryi	Agua Caliente	10	4-6	5.0	0.471405		8-19	10.7	0.233505		15-23	19.5	2.27303		12-16	13.7	1.337494		8-12	9.6	1.264911		21-26	23.4	1.776388		13-16	14.8	1.135292
Eucyclogobius newberryi	Winchester Canyon	10	4-6	4.8	0.632456		5-11	8.8	1.549193		21-26	23.7	1.828782		10-16	12.6	1.712698		6-14	9.8	2.250926		21-27	23.4	2.1187		10-17	14.1	2.024846
Eucyclogobius kristinae	San Mateo Creek										10(14-27)	20.6	4.033196
Eucyclogobius kristinae	San Mateo Creek	11	8-13	10.818	1.401298		7-15	10.63636	2.54058		8-27	19.45455	5.391913		8-17	12.63636	2.579641		8(7-14)	10.875	2.167124		10(13-25	21.2	4.263541		9(12-19)	15.1111	2.26077
Eucyclogobius kristinae	San Onofre Creek	7	8-12	10.714	1.496026		8-11	9.285714	0.95119		19-31	24.85714	5.610365		12-15	13.42857	1.39727		8-14	11.42867	2.070197		21-31	25.71429	3.30223		8(13-19)	15.42857	1.98806
Eucyclogobius kristinae	Las Flores (Las Pulgas) Canyon	10	9-13	11.1	1.286684		7-18	11.3333	3.041381		18-33	23.22222	4.65773		9-14	12.7778	1.481366		8-16	10.7778	2.682246		8(17-28)	23.625	3.583195		8(10-14	12.125	1.356203
			Neuromast Row 15				Neuromast Row 16				Neuromast Row 18				Neuromast Row 23				Neuromast Row 26				Neuromast Row 27				Neuromast row 28				Shoulder girdle papillae
Species	Site	N	Range	Mean	SD		Range	Mean	SD		Range	Mean	SD		Range	Mean	SD		Range	Mean	SD		Range	Mean	SD		Range	Mean	SD		Range	Mean	SD
Eucyclogobius newberryi	Lake Earl	10	16-22	19.1	2.024846		11-17	12.9	1.66333		1-4	2.3	0.823272		2-5	3.2	1.135292		0-2	1.0	0.471405		1-3	2.8	0.632456		5-9	7.2	1.316561		4-6	5.3	0.674949
Eucyclogobius newberryi	Humboldt Bay	8	15-21	18,875	2.416461		12-15	12.625	1.06066		2-4	2.75	0.707107		2-5	3.25	0.886405		0-1	0.875	0.353553		3-5	6.625	0.744024		6-10	7.75	1.28174		3-7	5.5	1.511858
Eucyclogobius newberryi	Manchester Beach/Brush Cr	9	11-22	16.7778	3.734226		10-16	13.333	2.291288		0-3	2.1111	0.927961		8(2-4)	3.75	0.707107		6(0-1)	0.66667	0.516398		3-5	3.66667	0.707107		6(3-9)	6.3333	2.33809		9(4-8)	6.6667	1.224645
Eucyclogobius newberryi	Estero Americano	10	17-23	19.5	1.715938		11-16	13.2	1.398412		2-4	2.5	0.707107		9(3-5)	3.3333	0.707107		9(0-2)	1.0	0.5		3-5	3.3	0.674949		5-9	7.2	1.135292		4-7	5.3333	1.0
Eucyclogobius newberryi	Corcoran Lagoon/Rodeo Gul	10	15-22	19.0	1.885618		11-15	12.6	1.173788		1-4	2.4	0.843274		2-5	3.6	0.966092		1	1.0	0.0		3-4	3.5	0.527046		5-10	7.8	1.75119		2-7	5.2	1.316561
Eucyclogobius newberryi	Arroyo de Corral	10	13-18	15.9	1.791957		1-15	12.1	1.72884		2-3	2.8	0.421637		2-5	3.0	0.816497		0-1	0.8	0.421637		3-4	3.1	0.316228		6-8	7.4	0.699206		5-7	5.9	0.737865
Eucyclogobius newberryi	Morro Bay	10	15-20	17.8	1.619328		11-14	12.4	1.074968		2-3	2.3	0.483046		2-4	3.0	0.816497		0-1	0.9	0.316228		1-4	2.6	0.843274		7-10	8.3	0.948638		3-7	4.8	1.135292
Eucyclogobius newberryi	Santa Ynez River	10	13-21	19.0	2.403701		10-14	12.6	1.349897		3-5	3.6	0.699206		2-5	3.5	0.849837		0-2	1.0	0.471405		3-5	2.4	0.699206		7-10	8.4	0.843274		4-7	5.2	1.032796
Eucyclogobius newberryi	Jalama Creek	10	13-22	17.8	2.299758		9-14	11.6	1.349897		8(1-5)	3.375	1.187735		1-6	4.222	1.715938		9(0-1)	0.88889	0.33333		2-4	3.5	0.707107		6-10	8.4	1.429841		4-7	5.7	0.948683
Eucyclogobius newberryi	Agua Caliente	10	14-20	18.0	1.885618		12-14	12.4	0.843274		2-4	3.0	0.471405		2-5	3.4	0.966092		0-1	0.9	0.316228		2-4	3.1	0.567646		5-13	7.8	2.097618		4-7	5.7	0.948683
Eucyclogobius newberryi	Winchester Canyon	10	15-23	19.1	2.601282		10-13	12.3	0.948683		1-6	3.3	0.418136		9(1-4	2.555	0.881917		8(1)	1.0	0.0		2-4	3.1	0.737865		9(7-10)	8.4444	0.881917		9(4-6)	5.44	0.881917
Eucyclogobius newberryi	Ventura																														2-5	3.8	1.13592
Eucyclogobius kristinae	San Mateo Creek	11	9(14-28)	21.4444	4.612784		10(12-16)	13.5	1.433721		9(1-2)	1.77778	0.440759		8(3-5)	3.75	0.886405		1(1)	1.0	0.0		9(2-4)	3.3333	0.707107		8(7-14	8.75	2.251983		3-6	4.54545	0.8202
Eucyclogobius kristinae	San Onofre Creek	7	12-25	19.0	4.86484		9-14	11.71429	1.799471		2-3	2.428571	0.534522		4-6	4.5714	0.786796		1-3	1.57143	0.786796		1-5	2.85714	1.345185		6-11	8.285714	1.79947		6(0-7)	3.83333	1.722401
Eucyclogobius kristinae	Las Flores (Las Pulgas) Canyon	10	22-26	24.1111	1.615893		12-14	12.8889	1.269296		1-5	2.1111	1.269296		7(3-6)	3.428571	1.33893		6(1)	1.0	0.0		7(2-4)	3.428571	0.786797		7(8-11)	9.0	1.290994		0-7	4.1	2.378141
Figure ??: Counts of neuromast organs in rows on head and glandular papillae on lower cleithrum under the operculum, see text and Figure ?? for definitions and locations.
